# Supplementary material for: Intestinal Transcriptome Analysis Highlights Key Differentially Expressed Genes Involved in Nutrient Metabolism and Digestion in Yellowtail Kingfish (Seriola lalandi) Fed Terrestrial Animal and Plant Proteins
Source: Genes (Basel). 2020 Jun 5;11(6):621. doi: 10.3390/genes11060621 (PMC7349653; doi:10.3390/genes11060621)
Supplement: Supplementary file 1 [file genes-11-00621-s001.zip]

Archive with 8 entries (8 files):
- supplementary/~$pplementary file 7.docx
- supplementary/Supplementary file 1.docx
- supplementary/Supplementary file 2.docx
- supplementary/Supplementary file 3.docx
- supplementary/Supplementary file 4.xlsx
- supplementary/Supplementary file 5.xlsx
- supplementary/Supplementary file 6.xlsx
- supplementary/supplementary file 7.docx
