# Supplementary material for: Intestinal Transcriptome Analysis Highlights Key Differentially Expressed Genes Involved in Nutrient Metabolism and Digestion in Yellowtail Kingfish (Seriola lalandi) Fed Terrestrial Animal and Plant Proteins
Source: Genes (Basel). 2020 Jun 5;11(6):621. doi: 10.3390/genes11060621 (PMC7349653; doi:10.3390/genes11060621)
Supplement: Supplementary file 1 [file genes-11-00621-s001.zip › supplementary/Supplementary file 4.xlsx]

## Sheet: Intestine 
Gut	sequences	nu	quality reads	%
CG-1	2591524	259152400	2590785	66.89
CG-2	2508606	250860600	2507907	58.05
CG-3	2098166	209816600	2097569	72.9
FBM-1	2388017	238801700	2387286	89.09
FBM-2	503686	50368600	5029276	93.71
FBM-3	5825787	582578700	5824163	93.63
BLM_1	2212140	221214000	2211546	63.97
BLM_2	4104084	410408400	4102917	86.57
BLM_3	2594005	259400500	2593238	90.49
PBM-1	2682498	268249800	2681678	93.98
PBM-2	2429929	242992900	2429289	93.6
PBM-3	2722263	272226300	2721483	94.79
FM_1	3091554	309155400	3090681	92.63
FM_2	1936200	193620000	1935659	92.49
FM_3	1866045	186604500	1865516	97.98
	39554504	3955450400	44068993	85.3847

## Sheet: liver
Liver	sequences	nu	quality reads	%
CG-1	2990327	299032700	2989524	87
CG-2	2716515	271651500	2715727	82.17
CG-3	2858066	285806600	2857279	86.07
FBM-1	2624688	262468800	2623959	87.93
FBM-2	2759152	275915200	2758335	90.14
FBM-3	2652783	265278300	2652041	92.02
BLM-1	2403782	240378200	2403135	72.77
BLM-2	1970177	197017700	1969620	83.88
BLM-3	1836028	183602800	1835469	83.01
PBM-1	3031593	303159300	3030747	90.69
PBM-2	2941996	294199600	2911197	90.01
PBM-3	2783392	278339200	2782620	89.73
FM-1	5616710	561671000	5615124	87.28
FM-2	3123762	312376200	3122821	86.2
FM-4	3078812	307881200	3077874	88.78
	43387783	4338778300	43345472	86.512
