# Supplementary material for: Intestinal Transcriptome Analysis Highlights Key Differentially Expressed Genes Involved in Nutrient Metabolism and Digestion in Yellowtail Kingfish (Seriola lalandi) Fed Terrestrial Animal and Plant Proteins
Source: Genes (Basel). 2020 Jun 5;11(6):621. doi: 10.3390/genes11060621 (PMC7349653; doi:10.3390/genes11060621)
Supplement: Supplementary file 1 [file genes-11-00621-s001.zip › supplementary/Supplementary file 5.xlsx]

## Sheet: lipid metabolics
	SeqName	Description	Length	logFC (CGM VS FM)	P value	GO IDs	GO Names	Enzyme Codes	Enzyme Names	InterPro IDs	InterPro GO IDs	InterPro GO Names
acad8_1	XM_023402301	acyl-CoA dehydrogenase family member 8	1260	-4.98592	0.0153703	P:GO:0006629; P:GO:0055114; F:GO:0003995; F:GO:0016491; F:GO:0016627; F:GO:0050660	P:lipid metabolic process; P:oxidation-reduction process; F:acyl-CoA dehydrogenase activity; F:oxidoreductase activity; F:oxidoreductase activity, acting on the CH-CH group of donors; F:flavin adenine dinucleotide binding
lipc_2	XM_023406385	lipase C, hepatic type	1485	-12.483	3.58424e-05	P:GO:0006629; P:GO:0009725; F:GO:0004806; F:GO:0005515; F:GO:0046872; F:GO:0052689; C:GO:0005576	P:lipid metabolic process; P:response to hormone; F:triglyceride lipase activity; F:protein binding; F:metal ion binding; F:carboxylic ester hydrolase activity; C:extracellular region
	XM_023421150	acetoacetyl-CoA synthetase [Source:NCBI gene;Acc:111665982]	2031	-5.10624	0.000865373	P:GO:0006629; F:GO:0003824; F:GO:0030729	P:lipid metabolic process; F:catalytic activity; F:acetoacetate-CoA ligase activity
pla2g15_1	XM_023411399	phosphatidylcholine-sterol acyltransferase-like [Source:NCBI gene;Acc:111658753]	1305	-7.86493	5.57253e-05	P:GO:0006629; F:GO:0008374	P:lipid metabolic process; F:O-acyltransferase activity
csnk2a2_1	XM_023411396	phospholipase A2 group XV [Source:NCBI gene;Acc:111658751]	1263	-4.52123	0.00361303	P:GO:0006629; F:GO:0008374	P:lipid metabolic process; F:O-acyltransferase activity
cetp_1	XM_023411391	cholesteryl ester transfer protein [Source:NCBI gene;Acc:111658746]	1509	-4.88979	0.00592827	P:GO:0006629; P:GO:0006869; P:GO:0008202; P:GO:0008203; P:GO:0030301; P:GO:0034197; P:GO:0034372; P:GO:0034375; P:GO:0043691; F:GO:0008289; F:GO:0120020; C:GO:0005576; C:GO:0005615; C:GO:0034364	P:lipid metabolic process; P:lipid transport; P:steroid metabolic process; P:cholesterol metabolic process; P:cholesterol transport; P:triglyceride transport; P:very-low-density lipoprotein particle remodeling; P:high-density lipoprotein particle remodeling; P:reverse cholesterol transport; F:lipid binding; F:cholesterol transfer activity; C:extracellular region; C:extracellular space; C:high-den…
scap_1	XM_023393423	SREBF chaperone [Source:NCBI gene;Acc:111644526]	3825	-4.02392	0.00457813	P:GO:0006629; P:GO:0019915; P:GO:0032933; F:GO:0005515; F:GO:0032934; C:GO:0000139; C:GO:0005789; C:GO:0016020; C:GO:0016021	P:lipid metabolic process; P:lipid storage; P:SREBP signaling pathway; F:protein binding; F:sterol binding; C:Golgi membrane; C:endoplasmic reticulum membrane; C:membrane; C:integral component of membrane
LOC111671169_1	XM_023428190	group XIIA secretory phospholipase A2-like [Source:NCBI gene;Acc:111671169]	582	-5.51255	0.000398548	P:GO:0006644; P:GO:0016042; P:GO:0050482; F:GO:0004623; F:GO:0005509; C:GO:0005576	P:phospholipid metabolic process; P:lipid catabolic process; P:arachidonic acid secretion; F:phospholipase A2 activity; F:calcium ion binding; C:extracellular region
LOC111659632_1	XM_023412648	hydroxymethylglutaryl-CoA synthase, cytoplasmic-like [Source:NCBI gene;Acc:111659632]	1548	-9.22108	2.07871e-08	P:GO:0006629; P:GO:0006694; P:GO:0008202; P:GO:0008299; P:GO:0014003; P:GO:0014033; P:GO:0016126; P:GO:0048703; F:GO:0003824; F:GO:0004421; F:GO:0016740	P:lipid metabolic process; P:steroid biosynthetic process; P:steroid metabolic process; P:isoprenoid biosynthetic process; P:oligodendrocyte development; P:neural crest cell differentiation; P:sterol biosynthetic process; P:embryonic viscerocranium morphogenesis; F:catalytic activity; F:hydroxymethylglutaryl-CoA synthase activity; F:transferase activity
LOC111663702_1	XM_023418013	calcium-independent phospholipase A2-gamma-like [Source:NCBI gene;Acc:111663702]	2268	-7.5064	6.8628e-05	P:GO:0006629; P:GO:0016042; F:GO:0016787	P:lipid metabolic process; P:lipid catabolic process; F:hydrolase activity
LOC111655441_1	XM_023406855	elongation of very long chain fatty acids protein 6-like [Source:NCBI gene;Acc:111655441]	810	-6.00021	1.52089e-05	P:GO:0006629; P:GO:0006631; P:GO:0006633; P:GO:0006636; P:GO:0019367; P:GO:0034625; P:GO:0035338; P:GO:0042761; F:GO:0009922; F:GO:0016740; F:GO:0102336; F:GO:0102337; F:GO:0102338; F:GO:0102756; C:GO:0005783; C:GO:0005789; C:GO:0016020; C:GO:0016021	P:lipid metabolic process; P:fatty acid metabolic process; P:fatty acid biosynthetic process; P:unsaturated fatty acid biosynthetic process; P:fatty acid elongation, saturated fatty acid; P:fatty acid elongation, monounsaturated fatty acid; P:long-chain fatty-acyl-CoA biosynthetic process; P:very long-chain fatty acid biosynthetic process; F:fatty acid elongase activity; F:transferase activity; F…
LOC111664349_1	XM_023418892	1-phosphatidylinositol 4,5-bisphosphate phosphodiesterase delta-3-A-like [Source:NCBI gene;Acc:111664349]	2373	-9.42766	1.32673e-05	P:GO:0006629; P:GO:0007165; P:GO:0016042; P:GO:0035556; F:GO:0004435; F:GO:0005509; F:GO:0008081; F:GO:0016787	P:lipid metabolic process; P:signal transduction; P:lipid catabolic process; P:intracellular signal transduction; F:phosphatidylinositol phospholipase C activity; F:calcium ion binding; F:phosphoric diester hydrolase activity; F:hydrolase activity
LOC111652989_2	XM_023403416	patatin-like phospholipase domain-containing protein 7 [Source:NCBI gene;Acc:111652989]	4062	-4.9997	0.000548073	P:GO:0006629; P:GO:0016042; F:GO:0016787; C:GO:0016020; C:GO:0016021	P:lipid metabolic process; P:lipid catabolic process; F:hydrolase activity; C:membrane; C:integral component of membrane
mvd_1	XM_023395739	mevalonate diphosphate decarboxylase [Source:NCBI gene;Acc:111646278]	1209	-4.27996	0.048414	P:GO:0006629; P:GO:0006694; P:GO:0006695; P:GO:0008202; P:GO:0008203; P:GO:0008299; P:GO:0016126; P:GO:0019287; F:GO:0000166; F:GO:0004163; F:GO:0005524; F:GO:0016829; F:GO:0016831; C:GO:0005829	P:lipid metabolic process; P:steroid biosynthetic process; P:cholesterol biosynthetic process; P:steroid metabolic process; P:cholesterol metabolic process; P:isoprenoid biosynthetic process; P:sterol biosynthetic process; P:isopentenyl diphosphate biosynthetic process, mevalonate pathway; F:nucleotide binding; F:diphosphomevalonate decarboxylase activity; F:ATP binding; F:lyase activity; F:carbo…
gpam_1	XM_023409140	glycerol-3-phosphate acyltransferase, mitochondrial [Source:NCBI gene;Acc:111657120]	2481	-5.13079	0.00124385	P:GO:0006629; P:GO:0008654; P:GO:0016024; P:GO:0044255; F:GO:0004366; F:GO:0008374; F:GO:0016740; F:GO:0016746; F:GO:0102420; C:GO:0005739; C:GO:0005741; C:GO:0005886; C:GO:0016020; C:GO:0031966	P:lipid metabolic process; P:phospholipid biosynthetic process; P:CDP-diacylglycerol biosynthetic process; P:cellular lipid metabolic process; F:glycerol-3-phosphate O-acyltransferase activity; F:O-acyltransferase activity; F:transferase activity; F:transferase activity, transferring acyl groups; F:sn-1-glycerol-3-phosphate C16:0-DCA-CoA acyl transferase activity; C:mitochondrion; C:mitochondrial…
LOC111657113_2	XM_023409111	ATP-citrate synthase [Source:NCBI gene;Acc:111657113]	3279	-11.4963	0.000790072	P:GO:0006085; P:GO:0006101; P:GO:0006629; F:GO:0000166; F:GO:0003824; F:GO:0003878; F:GO:0005524; F:GO:0016740; F:GO:0046872; F:GO:0046912; F:GO:0048037; C:GO:0005737	P:acetyl-CoA biosynthetic process; P:citrate metabolic process; P:lipid metabolic process; F:nucleotide binding; F:catalytic activity; F:ATP citrate synthase activity; F:ATP binding; F:transferase activity; F:metal ion binding; F:transferase activity, transferring acyl groups, acyl groups converted into alkyl on transfer; F:cofactor binding; C:cytoplasm
lpl_1	XM_023405229	lipoprotein lipase [Source:NCBI gene;Acc:111654280]	1551	-5.77823	0.00025241	P:GO:0006629; P:GO:0016042; P:GO:0019433; P:GO:0060216; P:GO:0061959; F:GO:0004465; F:GO:0005515; F:GO:0008201; F:GO:0016787; F:GO:0046872; F:GO:0052689; C:GO:0005576; C:GO:0005615; C:GO:0005886; C:GO:0016020; C:GO:0034361; C:GO:0042627	P:lipid metabolic process; P:lipid catabolic process; P:triglyceride catabolic process; P:definitive hemopoiesis; P:response to (R)-carnitine; F:lipoprotein lipase activity; F:protein binding; F:heparin binding; F:hydrolase activity; F:metal ion binding; F:carboxylic ester hydrolase activity; C:extracellular region; C:extracellular space; C:plasma membrane; C:membrane; C:very-low-density lipoprot…
LOC111645028_1	XM_023394050	phospholipase A2-like [Source:NCBI gene;Acc:111645028]	459	4.51497	0.0268558	P:GO:0006629; P:GO:0006644; P:GO:0016042; P:GO:0050482; F:GO:0004623; F:GO:0005509; F:GO:0016787; F:GO:0102567; F:GO:0102568; C:GO:0005576	P:lipid metabolic process; P:phospholipid metabolic process; P:lipid catabolic process; P:arachidonic acid secretion; F:phospholipase A2 activity; F:calcium ion binding; F:hydrolase activity; F:phospholipase A2 activity (consuming 1,2-dipalmitoylphosphatidylcholine); F:phospholipase A2 activity consuming 1,2-dioleoylphosphatidylethanolamine); C:extracellular region
agps_1	XM_023405698	alkylglycerone phosphate synthase [Source:NCBI gene;Acc:111654618]	1902	-3.7348	0.00630293	P:GO:0006629; P:GO:0008610; P:GO:0008611; P:GO:0055114; F:GO:0003824; F:GO:0008609; F:GO:0016491; F:GO:0016740; F:GO:0050660; F:GO:0071949; C:GO:0005777	P:lipid metabolic process; P:lipid biosynthetic process; P:ether lipid biosynthetic process; P:oxidation-reduction process; F:catalytic activity; F:alkylglycerone-phosphate synthase activity; F:oxidoreductase activity; F:transferase activity; F:flavin adenine dinucleotide binding; F:FAD binding; C:peroxisome
LOC111654996_1	XM_023406212	calcium-independent phospholipase A2-gamma-like [Source:NCBI gene;Acc:111654996]	2691	-5.92069	6.24244e-05	P:GO:0006629; P:GO:0016042; F:GO:0016787	P:lipid metabolic process; P:lipid catabolic process; F:hydrolase activity
LOC111647951_1	XM_023397653	patatin-like phospholipase domain-containing protein 7 [Source:NCBI gene;Acc:111647951]	3786	-11.7575	0.000443165	P:GO:0006629; P:GO:0016042; F:GO:0016787; C:GO:0016020; C:GO:0016021	P:lipid metabolic process; P:lipid catabolic process; F:hydrolase activity; C:membrane; C:integral component of membrane
LOC111672757_1	XM_023430313	dihydroxyacetone phosphate acyltransferase-like [Source:NCBI gene;Acc:111672757]	2031	-7.57391	2.4057e-05	P:GO:0044255; F:GO:0008374; F:GO:0016740; F:GO:0016746	P:cellular lipid metabolic process; F:O-acyltransferase activity; F:transferase activity; F:transferase activity, transferring acyl groups
gpcpd1_3	XM_023430346	glycerophosphocholine phosphodiesterase 1 [Source:NCBI gene;Acc:111672778]	2040	-11.6553	0.000503486	P:GO:0006629; P:GO:0046475; F:GO:0008081; F:GO:0030246; F:GO:0047389; F:GO:2001070	P:lipid metabolic process; P:glycerophospholipid catabolic process; F:phosphoric diester hydrolase activity; F:carbohydrate binding; F:glycerophosphocholine phosphodiesterase activity; F:starch binding
	SeqName	Description	Length				#GO	GO IDs	GO Names	Enzyme Codes	Enzyme Names	InterPro IDs	InterPro GO IDs	InterPro GO Names
1	XM_023411236	matrix metalloproteinase-17-like [Source:NCBI gene;Acc:111658656]	1698				10	P:GO:0006508; P:GO:0097374; F:GO:0004222; F:GO:0008233; F:GO:0008237; F:GO:0008270; F:GO:0016787; F:GO:0046872; C:GO:0016021; C:GO:0031012	P:proteolysis; P:sensory neuron axon guidance; F:metalloendopeptidase activity; F:peptidase activity; F:metallopeptidase activity; F:zinc ion binding; F:hydrolase activity; F:metal ion binding; C:integral component of membrane; C:extracellular matrix
2	XM_023395968	trypsin-3-like [Source:NCBI gene;Acc:111646468]	345				2	P:GO:0006508; F:GO:0004252	P:proteolysis; F:serine-type endopeptidase activity
3	XM_023428962	proproteinase E-like [Source:NCBI gene;Acc:111671767]	765				2	P:GO:0006508; F:GO:0004252	P:proteolysis; F:serine-type endopeptidase activity
4	XM_023395996	cathepsin L-like [Source:NCBI gene;Acc:111646489]	1377				4	P:GO:0006508; P:GO:0010951; F:GO:0004869; F:GO:0008234	P:proteolysis; P:negative regulation of endopeptidase activity; F:cysteine-type endopeptidase inhibitor activity; F:cysteine-type peptidase activity
5	XM_023396859	calpain-1 catalytic subunit-like [Source:NCBI gene;Acc:111647234]	2121				6	P:GO:0006508; F:GO:0004198; F:GO:0005509; F:GO:0008233; F:GO:0008234; F:GO:0016787	P:proteolysis; F:calcium-dependent cysteine-type endopeptidase activity; F:calcium ion binding; F:peptidase activity; F:cysteine-type peptidase activity; F:hydrolase activity
6	XM_023409360	trypsin-1 [Source:NCBI gene;Acc:111657268]	729				5	P:GO:0006508; F:GO:0004252; F:GO:0008233; F:GO:0008236; F:GO:0016787	P:proteolysis; F:serine-type endopeptidase activity; F:peptidase activity; F:serine-type peptidase activity; F:hydrolase activity
7	XM_023409372	anionic trypsin-1-like [Source:NCBI gene;Acc:111657273]	744				5	P:GO:0006508; F:GO:0004252; F:GO:0008233; F:GO:0008236; F:GO:0016787	P:proteolysis; F:serine-type endopeptidase activity; F:peptidase activity; F:serine-type peptidase activity; F:hydrolase activity
8	XM_023400545	complement factor B-like [Source:NCBI gene;Acc:111650634]	2313				4	P:GO:0006508; P:GO:0006956; F:GO:0004252; C:GO:0005576	P:proteolysis; P:complement activation; F:serine-type endopeptidase activity; C:extracellular region
9	XM_023410333_XM_023410334	calpain-5-like [Source:NCBI gene;Acc:111657970]	1893				5	P:GO:0006508; F:GO:0004198; F:GO:0008233; F:GO:0008234; F:GO:0016787	P:proteolysis; F:calcium-dependent cysteine-type endopeptidase activity; F:peptidase activity; F:cysteine-type peptidase activity; F:hydrolase activity
10	XM_023398640	caspase-8-like [Source:NCBI gene;Acc:111648895]	1680				7	P:GO:0006508; P:GO:0042981; F:GO:0004197; F:GO:0005515; F:GO:0008233; F:GO:0008234; F:GO:0016787	P:proteolysis; P:regulation of apoptotic process; F:cysteine-type endopeptidase activity; F:protein binding; F:peptidase activity; F:cysteine-type peptidase activity; F:hydrolase activity
11	XM_023429442	coagulation factor IX-like [Source:NCBI gene;Acc:111672128]	1623				8	P:GO:0006508; P:GO:0007596; F:GO:0004252; F:GO:0005509; F:GO:0008233; F:GO:0008236; F:GO:0016787; C:GO:0005576	P:proteolysis; P:blood coagulation; F:serine-type endopeptidase activity; F:calcium ion binding; F:peptidase activity; F:serine-type peptidase activity; F:hydrolase activity; C:extracellular region
12	XM_023428597	indian hedgehog B protein-like [Source:NCBI gene;Acc:111671496]	1311				10	P:GO:0006508; P:GO:0007267; P:GO:0007275; P:GO:0016539; F:GO:0008233; F:GO:0016787; F:GO:0046872; C:GO:0005615; C:GO:0005886; C:GO:0016020	P:proteolysis; P:cell-cell signaling; P:multicellular organism development; P:intein-mediated protein splicing; F:peptidase activity; F:hydrolase activity; F:metal ion binding; C:extracellular space; C:plasma membrane; C:membrane
13	XM_023396443	coagulation factor II, thrombin [Source:NCBI gene;Acc:111646879]	1482				8	P:GO:0006508; P:GO:0007596; F:GO:0004252; F:GO:0005509; F:GO:0008233; F:GO:0008236; F:GO:0016787; C:GO:0005576	P:proteolysis; P:blood coagulation; F:serine-type endopeptidase activity; F:calcium ion binding; F:peptidase activity; F:serine-type peptidase activity; F:hydrolase activity; C:extracellular region
14	XM_023418304	chymotrypsin-like elastase family member 2A [Source:NCBI gene;Acc:111663913]	810				5	P:GO:0006508; F:GO:0004252; F:GO:0008233; F:GO:0008236; F:GO:0016787	P:proteolysis; F:serine-type endopeptidase activity; F:peptidase activity; F:serine-type peptidase activity; F:hydrolase activity
15	XM_023397390	ATP/GTP binding protein like 1 [Source:NCBI gene;Acc:111647738]	3165				3	P:GO:0006508; F:GO:0004181; F:GO:0008270	P:proteolysis; F:metallocarboxypeptidase activity; F:zinc ion binding
16	XM_023404538	hepatocyte growth factor-like protein [Source:NCBI gene;Acc:111653835]	2124				4	P:GO:0006508; P:GO:0006954; P:GO:0030282; F:GO:0004252	P:proteolysis; P:inflammatory response; P:bone mineralization; F:serine-type endopeptidase activity
17	XM_023414391	cathepsin L [Source:NCBI gene;Acc:111660948]	1011				4	P:GO:0006508; F:GO:0008233; F:GO:0008234; F:GO:0016787	P:proteolysis; F:peptidase activity; F:cysteine-type peptidase activity; F:hydrolase activity
18	XM_023414436_XM_023414437	ATP/GTP binding protein 1 [Source:NCBI gene;Acc:111660977]	3531				3	P:GO:0006508; F:GO:0004181; F:GO:0008270	P:proteolysis; F:metallocarboxypeptidase activity; F:zinc ion binding
19	XM_023399153	sentrin-specific protease 2-like [Source:NCBI gene;Acc:111649391]	1815				2	P:GO:0006508; F:GO:0008234	P:proteolysis; F:cysteine-type peptidase activity
20	XM_023429924	plasminogen [Source:NCBI gene;Acc:111672494]	2412				10	P:GO:0006508; P:GO:0007596; P:GO:0007599; P:GO:0042730; P:GO:0048771; F:GO:0004252; F:GO:0008233; F:GO:0008236; F:GO:0016787; C:GO:0005576	P:proteolysis; P:blood coagulation; P:hemostasis; P:fibrinolysis; P:tissue remodeling; F:serine-type endopeptidase activity; F:peptidase activity; F:serine-type peptidase activity; F:hydrolase activity; C:extracellular region
21	XM_023402445	membrane metalloendopeptidase [Source:NCBI gene;Acc:111652234]	2229				5	P:GO:0006508; F:GO:0004222; F:GO:0008237; C:GO:0016020; C:GO:0016021	P:proteolysis; F:metalloendopeptidase activity; F:metallopeptidase activity; C:membrane; C:integral component of membrane
22	XM_023422438_XM_023422439	mucosa-associated lymphoid tissue lymphoma translocation protein 1-like [Source:NCBI gene;Acc:111666915]	1623				2	P:GO:0006508; F:GO:0004197	P:proteolysis; F:cysteine-type endopeptidase activity
23	XM_023397402	carboxypeptidase A2-like [Source:NCBI gene;Acc:111647748]	1359				4	P:GO:0006508; F:GO:0004180; F:GO:0004181; F:GO:0008270	P:proteolysis; F:carboxypeptidase activity; F:metallocarboxypeptidase activity; F:zinc ion binding
24	XM_023421605	complement factor B-like [Source:NCBI gene;Acc:111666299]	2289				4	P:GO:0006508; P:GO:0006956; F:GO:0004252; C:GO:0005576	P:proteolysis; P:complement activation; F:serine-type endopeptidase activity; C:extracellular region
25	XM_023421642	coagulation factor IX-like [Source:NCBI gene;Acc:111666341]	1494				8	P:GO:0006508; P:GO:0007596; F:GO:0004252; F:GO:0005509; F:GO:0008233; F:GO:0008236; F:GO:0016787; C:GO:0005576	P:proteolysis; P:blood coagulation; F:serine-type endopeptidase activity; F:calcium ion binding; F:peptidase activity; F:serine-type peptidase activity; F:hydrolase activity; C:extracellular region
26	XM_023399648	pyroglutamyl-peptidase I [Source:NCBI gene;Acc:111649945]	633				4	P:GO:0006508; F:GO:0008233; F:GO:0016920; C:GO:0005829	P:proteolysis; F:peptidase activity; F:pyroglutamyl-peptidase activity; C:cytosol
27	XM_023430990	plasma kallikrein-like [Source:NCBI gene;Acc:111673270]	1227				3	P:GO:0006508; F:GO:0005515; C:GO:0005576	P:proteolysis; F:protein binding; C:extracellular region
28	XM_023393924	ADAM metallopeptidase with thrombospondin type 1 motif 13 [Source:NCBI gene;Acc:111644942]	4191				3	P:GO:0006508; F:GO:0004222; F:GO:0008237	P:proteolysis; F:metalloendopeptidase activity; F:metallopeptidase activity
29	XM_023414525	complement factor I-like [Source:NCBI gene;Acc:111661063]	1806				9	P:GO:0006508; P:GO:0006897; F:GO:0004252; F:GO:0005044; F:GO:0005515; F:GO:0008233; F:GO:0008236; F:GO:0016787; C:GO:0016020	P:proteolysis; P:endocytosis; F:serine-type endopeptidase activity; F:scavenger receptor activity; F:protein binding; F:peptidase activity; F:serine-type peptidase activity; F:hydrolase activity; C:membrane
30	XM_023414516	complement factor I-like [Source:NCBI gene;Acc:111661054]	1641				6	P:GO:0006508; P:GO:0006897; F:GO:0004252; F:GO:0005044; F:GO:0005515; C:GO:0016020	P:proteolysis; P:endocytosis; F:serine-type endopeptidase activity; F:scavenger receptor activity; F:protein binding; C:membrane
31	XM_023409164	carboxypeptidase N subunit 1 [Source:NCBI gene;Acc:111657127]	1350				3	P:GO:0006508; F:GO:0004181; F:GO:0008270	P:proteolysis; F:metallocarboxypeptidase activity; F:zinc ion binding
32	XM_023401677	angiotensin I converting enzyme 2 [Source:NCBI gene;Acc:111651666]	2424				9	P:GO:0006508; F:GO:0004180; F:GO:0008233; F:GO:0008237; F:GO:0008241; F:GO:0016787; F:GO:0046872; C:GO:0016020; C:GO:0016021	P:proteolysis; F:carboxypeptidase activity; F:peptidase activity; F:metallopeptidase activity; F:peptidyl-dipeptidase activity; F:hydrolase activity; F:metal ion binding; C:membrane; C:integral component of membrane
33	XM_023405197	disintegrin and metalloproteinase domain-containing protein 10-like [Source:NCBI gene;Acc:111654257]	2046				5	P:GO:0006508; F:GO:0004222; F:GO:0008237; C:GO:0016020; C:GO:0016021	P:proteolysis; F:metalloendopeptidase activity; F:metallopeptidase activity; C:membrane; C:integral component of membrane
34	XM_023410543	hepsin [Source:NCBI gene;Acc:111658126]	1284				12	P:GO:0006508; P:GO:0006897; P:GO:0072378; P:GO:1900003; F:GO:0004252; F:GO:0005044; F:GO:0008233; F:GO:0008236; F:GO:0016787; F:GO:0070008; C:GO:0016020; C:GO:0016021	P:proteolysis; P:endocytosis; P:blood coagulation, fibrin clot formation; P:regulation of serine-type endopeptidase activity; F:serine-type endopeptidase activity; F:scavenger receptor activity; F:peptidase activity; F:serine-type peptidase activity; F:hydrolase activity; F:serine-type exopeptidase activity; C:membrane; C:integral component of membrane
35	XM_023423405	proteasome 20S subunit alpha 5 [Source:NCBI gene;Acc:111667661]	726				13	P:GO:0006508; P:GO:0006511; P:GO:0043161; P:GO:0051603; F:GO:0004175; F:GO:0004298; F:GO:0008233; F:GO:0016787; C:GO:0000502; C:GO:0005634; C:GO:0005737; C:GO:0005839; C:GO:0019773	P:proteolysis; P:ubiquitin-dependent protein catabolic process; P:proteasome-mediated ubiquitin-dependent protein catabolic process; P:proteolysis involved in cellular protein catabolic process; F:endopeptidase activity; F:threonine-type endopeptidase activity; F:peptidase activity; F:hydrolase activity; C:proteasome complex; C:nucleus; C:cytoplasm; C:proteasome core complex; C:proteasome core co…
36	XM_023408270	cathepsin A [Source:NCBI gene;Acc:111656535]	1419				5	P:GO:0006508; F:GO:0004180; F:GO:0004185; F:GO:0008233; F:GO:0016787	P:proteolysis; F:carboxypeptidase activity; F:serine-type carboxypeptidase activity; F:peptidase activity; F:hydrolase activity
37	XM_023394029	bone morphogenetic protein 1-like [Source:NCBI gene;Acc:111645016]	2913				14	P:GO:0001501; P:GO:0001503; P:GO:0006508; P:GO:0009953; P:GO:0032964; P:GO:0033333; P:GO:0048264; F:GO:0004222; F:GO:0005509; F:GO:0008233; F:GO:0008237; F:GO:0008270; F:GO:0016787; F:GO:0046872	P:skeletal system development; P:ossification; P:proteolysis; P:dorsal/ventral pattern formation; P:collagen biosynthetic process; P:fin development; P:determination of ventral identity; F:metalloendopeptidase activity; F:calcium ion binding; F:peptidase activity; F:metallopeptidase activity; F:zinc ion binding; F:hydrolase activity; F:metal ion binding
38	XM_023419859	chymotrypsin like [Source:NCBI gene;Acc:111665008]	786				5	P:GO:0006508; F:GO:0004252; F:GO:0008233; F:GO:0008236; F:GO:0016787	P:proteolysis; F:serine-type endopeptidase activity; F:peptidase activity; F:serine-type peptidase activity; F:hydrolase activity
39	XM_023419861	trypsin-3-like [Source:NCBI gene;Acc:111665011]	744				5	P:GO:0006508; F:GO:0004252; F:GO:0008233; F:GO:0008236; F:GO:0016787	P:proteolysis; F:serine-type endopeptidase activity; F:peptidase activity; F:serine-type peptidase activity; F:hydrolase activity
40	XM_023419860	trypsin-3 [Source:NCBI gene;Acc:111665009]	744				5	P:GO:0006508; F:GO:0004252; F:GO:0008233; F:GO:0008236; F:GO:0016787	P:proteolysis; F:serine-type endopeptidase activity; F:peptidase activity; F:serine-type peptidase activity; F:hydrolase activity
41	XM_023424389	haptoglobin-like [Source:NCBI gene;Acc:111668349]	957				2	P:GO:0006508; F:GO:0004252	P:proteolysis; F:serine-type endopeptidase activity
42	XM_023401332	vitamin K-dependent protein C-like [Source:NCBI gene;Acc:111651344]	1203				8	P:GO:0006508; P:GO:0007596; F:GO:0004252; F:GO:0005509; F:GO:0008233; F:GO:0008236; F:GO:0016787; C:GO:0005576	P:proteolysis; P:blood coagulation; F:serine-type endopeptidase activity; F:calcium ion binding; F:peptidase activity; F:serine-type peptidase activity; F:hydrolase activity; C:extracellular region
43	XM_023397196	X-prolyl aminopeptidase 3 [Source:NCBI gene;Acc:111647575]	1341				6	P:GO:0006508; P:GO:0007369; F:GO:0004177; F:GO:0016787; F:GO:0030145; F:GO:0046872	P:proteolysis; P:gastrulation; F:aminopeptidase activity; F:hydrolase activity; F:manganese ion binding; F:metal ion binding
44	XM_023411599	hyaluronan-binding protein 2-like [Source:NCBI gene;Acc:111658901]	1476				6	P:GO:0006508; F:GO:0004252; F:GO:0008233; F:GO:0008236; F:GO:0016787; C:GO:0005576	P:proteolysis; F:serine-type endopeptidase activity; F:peptidase activity; F:serine-type peptidase activity; F:hydrolase activity; C:extracellular region
45	XM_023412482	legumain [Source:NCBI gene;Acc:111659502]	1311				4	P:GO:0006508; P:GO:0031103; P:GO:0042246; F:GO:0008233	P:proteolysis; P:axon regeneration; P:tissue regeneration; F:peptidase activity
46	XM_023423984	ubiquitin specific peptidase 20 [Source:NCBI gene;Acc:111668053]	2847				12	P:GO:0006508; P:GO:0006511; P:GO:0016579; P:GO:0021551; P:GO:1904888; F:GO:0004843; F:GO:0008233; F:GO:0008234; F:GO:0008270; F:GO:0016787; F:GO:0036459; F:GO:0046872	P:proteolysis; P:ubiquitin-dependent protein catabolic process; P:protein deubiquitination; P:central nervous system morphogenesis; P:cranial skeletal system development; F:thiol-dependent ubiquitin-specific protease activity; F:peptidase activity; F:cysteine-type peptidase activity; F:zinc ion binding; F:hydrolase activity; F:thiol-dependent ubiquitinyl hydrolase activity; F:metal ion binding
47	XM_023407019	carboxypeptidase A1 [Source:NCBI gene;Acc:111655568]	1299				4	P:GO:0006508; F:GO:0004180; F:GO:0004181; F:GO:0008270	P:proteolysis; F:carboxypeptidase activity; F:metallocarboxypeptidase activity; F:zinc ion binding
48	XM_023393290	carboxypeptidase B2 [Source:NCBI gene;Acc:111644417]	1287				4	P:GO:0006508; F:GO:0004180; F:GO:0004181; F:GO:0008270	P:proteolysis; F:carboxypeptidase activity; F:metallocarboxypeptidase activity; F:zinc ion binding
49	XM_023400906	rhomboid like 3 [Source:NCBI gene;Acc:111650954]	1155				8	P:GO:0006508; F:GO:0004252; F:GO:0005509; F:GO:0008233; F:GO:0008236; F:GO:0016787; C:GO:0016020; C:GO:0016021	P:proteolysis; F:serine-type endopeptidase activity; F:calcium ion binding; F:peptidase activity; F:serine-type peptidase activity; F:hydrolase activity; C:membrane; C:integral component of membrane
50	XM_023396393	coagulation factor VII-like [Source:NCBI gene;Acc:111646836]	1395				6	P:GO:0006508; P:GO:0007596; P:GO:0030195; F:GO:0004252; F:GO:0005509; C:GO:0005576	P:proteolysis; P:blood coagulation; P:negative regulation of blood coagulation; F:serine-type endopeptidase activity; F:calcium ion binding; C:extracellular region
51	XM_023396396	vitamin K-dependent protein Z-like [Source:NCBI gene;Acc:111646839]	1362				5	P:GO:0006508; P:GO:0007596; F:GO:0004252; F:GO:0005509; C:GO:0005576	P:proteolysis; P:blood coagulation; F:serine-type endopeptidase activity; F:calcium ion binding; C:extracellular region
52	XM_023396394	coagulation factor VII-like [Source:NCBI gene;Acc:111646837]	1353				9	P:GO:0006508; P:GO:0007596; P:GO:0072378; F:GO:0004252; F:GO:0005509; F:GO:0008233; F:GO:0008236; F:GO:0016787; C:GO:0005576	P:proteolysis; P:blood coagulation; P:blood coagulation, fibrin clot formation; F:serine-type endopeptidase activity; F:calcium ion binding; F:peptidase activity; F:serine-type peptidase activity; F:hydrolase activity; C:extracellular region
53	XM_023396391	uncharacterized LOC111646833 [Source:NCBI gene;Acc:111646833]	2484				7	P:GO:0006508; F:GO:0004252; F:GO:0005509; F:GO:0008233; F:GO:0008236; F:GO:0016787; C:GO:0005576	P:proteolysis; F:serine-type endopeptidase activity; F:calcium ion binding; F:peptidase activity; F:serine-type peptidase activity; F:hydrolase activity; C:extracellular region
54	XM_023408446	cathepsin D [Source:NCBI gene;Acc:111656646]	1194				8	P:GO:0003406; P:GO:0006508; P:GO:0009617; P:GO:0061061; F:GO:0004190; F:GO:0008233; F:GO:0016787; C:GO:0005764	P:retinal pigment epithelium development; P:proteolysis; P:response to bacterium; P:muscle structure development; F:aspartic-type endopeptidase activity; F:peptidase activity; F:hydrolase activity; C:lysosome
55	XM_023395066	phosphate regulating endopeptidase homolog X-linked [Source:NCBI gene;Acc:111645762]	2250				3	P:GO:0006508; F:GO:0004222; F:GO:0008237	P:proteolysis; F:metalloendopeptidase activity; F:metallopeptidase activity
56	XM_023428890	nardilysin convertase [Source:NCBI gene;Acc:111671724]	3312				4	P:GO:0006508; F:GO:0003824; F:GO:0004222; F:GO:0046872	P:proteolysis; F:catalytic activity; F:metalloendopeptidase activity; F:metal ion binding
57	XM_023396392	coagulation factor X-like [Source:NCBI gene;Acc:111646835]	1467				8	P:GO:0006508; P:GO:0007596; F:GO:0004252; F:GO:0005509; F:GO:0008233; F:GO:0008236; F:GO:0016787; C:GO:0005576	P:proteolysis; P:blood coagulation; F:serine-type endopeptidase activity; F:calcium ion binding; F:peptidase activity; F:serine-type peptidase activity; F:hydrolase activity; C:extracellular region
58	XM_023407936	chymotrypsin-like elastase family member 2A [Source:NCBI gene;Acc:111656276]	807				5	P:GO:0006508; F:GO:0004252; F:GO:0008233; F:GO:0008236; F:GO:0016787	P:proteolysis; F:serine-type endopeptidase activity; F:peptidase activity; F:serine-type peptidase activity; F:hydrolase activity
immune-related
	SeqName	Description	Length	Identifier	e-Value	sim mean	#GO	GO IDs	GO Names	Enzyme Codes	Enzyme Names	InterPro IDs	InterPro GO IDs	InterPro GO Names
1	XM_023417096	sushi domain-containing protein 2-like [Source:NCBI gene;Acc:111663045]	2532				5	P:GO:0006955; F:GO:0005044; F:GO:0030247; C:GO:0016020; C:GO:0016021	P:immune response; F:scavenger receptor activity; F:polysaccharide binding; C:membrane; C:integral component of membrane
2	XM_023420755	ectonucleotide pyrophosphatase/phosphodiesterase family member 2-like [Source:NCBI gene;Acc:111665680]	2568				15	P:GO:0006897; P:GO:0006935; P:GO:0006955; P:GO:0030334; P:GO:0045765; P:GO:0090305; F:GO:0003676; F:GO:0003824; F:GO:0004528; F:GO:0004551; F:GO:0004622; F:GO:0005044; F:GO:0016787; F:GO:0030247; F:GO:0046872	P:endocytosis; P:chemotaxis; P:immune response; P:regulation of cell migration; P:regulation of angiogenesis; P:nucleic acid phosphodiester bond hydrolysis; F:nucleic acid binding; F:catalytic activity; F:phosphodiesterase I activity; F:nucleotide diphosphatase activity; F:lysophospholipase activity; F:scavenger receptor activity; F:hydrolase activity; F:polysaccharide binding; F:metal ion binding
3	XM_023397023	vitronectin-like [Source:NCBI gene;Acc:111647424]	1338				4	P:GO:0006897; P:GO:0006955; F:GO:0005044; F:GO:0030247	P:endocytosis; P:immune response; F:scavenger receptor activity; F:polysaccharide binding
4	XM_023402990	pentraxin 3 [Source:NCBI gene;Acc:111652653]	1407				1	P:GO:0045087	P:innate immune response
5	XM_023425608	complement component C7-like [Source:NCBI gene;Acc:111669342]	2550				4	P:GO:0006955; P:GO:0006956; F:GO:0005515; C:GO:0005579	P:immune response; P:complement activation; F:protein binding; C:membrane attack complex
6	XM_023422230	complement C9 [Source:NCBI gene;Acc:111666768]	1752				4	P:GO:0006955; P:GO:0071391; F:GO:0005515; C:GO:0005579	P:immune response; P:cellular response to estrogen stimulus; F:protein binding; C:membrane attack complex
7	XM_023421821	complement C8 beta chain [Source:NCBI gene;Acc:111666489]	1755				4	P:GO:0006955; P:GO:0006956; F:GO:0005515; C:GO:0005579	P:immune response; P:complement activation; F:protein binding; C:membrane attack complex
8	XM_023421820	complement C8 alpha chain [Source:NCBI gene;Acc:111666488]	1800				4	P:GO:0006955; P:GO:0006956; F:GO:0005515; C:GO:0005579	P:immune response; P:complement activation; F:protein binding; C:membrane attack complex
9	XM_023409761	interleukin 1 receptor associated kinase 3 [Source:NCBI gene;Acc:111657550]	1725				9	P:GO:0002755; P:GO:0006468; P:GO:0007165; P:GO:0034122; P:GO:0035162; P:GO:0045824; F:GO:0004672; F:GO:0005515; F:GO:0005524	P:MyD88-dependent toll-like receptor signaling pathway; P:protein phosphorylation; P:signal transduction; P:negative regulation of toll-like receptor signaling pathway; P:embryonic hemopoiesis; P:negative regulation of innate immune response; F:protein kinase activity; F:protein binding; F:ATP binding
1	SeqName	Description	Length	e-Value	sim mean	#GO	GO IDs	GO Names	Enzyme Codes	Enzyme Names	InterPro IDs	InterPro GO IDs	InterPro GO Names
2	XM_023393785	isovaleryl-CoA dehydrogenase [Source:NCBI gene;Acc:111644787]	1254			5	P:GO:0055114; F:GO:0003995; F:GO:0016491; F:GO:0016627; F:GO:0050660	P:oxidation-reduction process; F:acyl-CoA dehydrogenase activity; F:oxidoreductase activity; F:oxidoreductase activity, acting on the CH-CH group of donors; F:flavin adenine dinucleotide binding
3	XM_023416088	cytochrome P450 2G1-like [Source:NCBI gene;Acc:111662280]	1476			6	P:GO:0055114; F:GO:0005506; F:GO:0016705; F:GO:0020037; C:GO:0016020; C:GO:0016021	P:oxidation-reduction process; F:iron ion binding; F:oxidoreductase activity, acting on paired donors, with incorporation or reduction of molecular oxygen; F:heme binding; C:membrane; C:integral component of membrane
4	XM_023397727	3-hydroxy-3-methylglutaryl-CoA reductase [Source:NCBI gene;Acc:111647996]	2535			14	P:GO:0007519; P:GO:0008299; P:GO:0015936; P:GO:0055114; F:GO:0004420; F:GO:0005515; F:GO:0016491; F:GO:0016616; F:GO:0050661; F:GO:0050662; C:GO:0005783; C:GO:0005789; C:GO:0016020; C:GO:0016021	P:skeletal muscle tissue development; P:isoprenoid biosynthetic process; P:coenzyme A metabolic process; P:oxidation-reduction process; F:hydroxymethylglutaryl-CoA reductase (NADPH) activity; F:protein binding; F:oxidoreductase activity; F:oxidoreductase activity, acting on the CH-OH group of donors, NAD or NADP as acceptor; F:NADP binding; F:coenzyme binding; C:endoplasmic reticulum; C:endoplasm…
5	XM_023423678	sulfite oxidase [Source:NCBI gene;Acc:111667832]	1728			6	P:GO:0042128; P:GO:0055114; F:GO:0016491; F:GO:0020037; F:GO:0030151; F:GO:0046872	P:nitrate assimilation; P:oxidation-reduction process; F:oxidoreductase activity; F:heme binding; F:molybdenum ion binding; F:metal ion binding
6	XM_023412548	isocitrate dehydrogenase (NADP(+)) 1 [Source:NCBI gene;Acc:111659558]	1236			10	P:GO:0006099; P:GO:0006102; P:GO:0030097; P:GO:0055114; F:GO:0000287; F:GO:0004450; F:GO:0016491; F:GO:0016616; F:GO:0046872; F:GO:0051287	P:tricarboxylic acid cycle; P:isocitrate metabolic process; P:hemopoiesis; P:oxidation-reduction process; F:magnesium ion binding; F:isocitrate dehydrogenase (NADP+) activity; F:oxidoreductase activity; F:oxidoreductase activity, acting on the CH-OH group of donors, NAD or NADP as acceptor; F:metal ion binding; F:NAD binding
7	XM_023411667	egl-9 family hypoxia inducible factor 1 [Source:NCBI gene;Acc:111658942]	1080			6	P:GO:0055114; F:GO:0005506; F:GO:0016491; F:GO:0016705; F:GO:0031418; F:GO:0046872	P:oxidation-reduction process; F:iron ion binding; F:oxidoreductase activity; F:oxidoreductase activity, acting on paired donors, with incorporation or reduction of molecular oxygen; F:L-ascorbic acid binding; F:metal ion binding
8	XM_023409845	lanosterol 14-alpha demethylase [Source:NCBI gene;Acc:111657606]	2001			10	P:GO:0001878; P:GO:0055114; P:GO:0070988; F:GO:0004497; F:GO:0005506; F:GO:0008398; F:GO:0016491; F:GO:0016705; F:GO:0020037; F:GO:0046872	P:response to yeast; P:oxidation-reduction process; P:demethylation; F:monooxygenase activity; F:iron ion binding; F:sterol 14-demethylase activity; F:oxidoreductase activity; F:oxidoreductase activity, acting on paired donors, with incorporation or reduction of molecular oxygen; F:heme binding; F:metal ion binding
9	XM_023425831	sphingolipid delta(4)-desaturase DES1-like [Source:NCBI gene;Acc:111669504]	972			9	P:GO:0006629; P:GO:0030148; P:GO:0055114; F:GO:0016491; F:GO:0042284; C:GO:0005783; C:GO:0005789; C:GO:0016020; C:GO:0016021	P:lipid metabolic process; P:sphingolipid biosynthetic process; P:oxidation-reduction process; F:oxidoreductase activity; F:sphingolipid delta-4 desaturase activity; C:endoplasmic reticulum; C:endoplasmic reticulum membrane; C:membrane; C:integral component of membrane
10	XM_023417465	cytochrome P450 3A40 [Source:NCBI gene;Acc:111663301]	1506			10	P:GO:0055114; F:GO:0004497; F:GO:0005506; F:GO:0016491; F:GO:0016705; F:GO:0016712; F:GO:0020037; F:GO:0046872; C:GO:0016020; C:GO:0016021	P:oxidation-reduction process; F:monooxygenase activity; F:iron ion binding; F:oxidoreductase activity; F:oxidoreductase activity, acting on paired donors, with incorporation or reduction of molecular oxygen; F:oxidoreductase activity, acting on paired donors, with incorporation or reduction of molecular oxygen, reduced flavin or flavoprotein as one donor, and incorporation of one atom of oxygen;…
11	XM_023407680	sterol-C5-desaturase [Source:NCBI gene;Acc:111656091]	909			6	P:GO:0008610; P:GO:0055114; F:GO:0005506; F:GO:0016491; C:GO:0016020; C:GO:0016021	P:lipid biosynthetic process; P:oxidation-reduction process; F:iron ion binding; F:oxidoreductase activity; C:membrane; C:integral component of membrane
12	XM_023405018	ribonucleoside-diphosphate reductase large subunit [Source:NCBI gene;Acc:111654130]	2382			6	P:GO:0006260; P:GO:0055114; F:GO:0000166; F:GO:0004748; F:GO:0005524; F:GO:0016491	P:DNA replication; P:oxidation-reduction process; F:nucleotide binding; F:ribonucleoside-diphosphate reductase activity, thioredoxin disulfide as acceptor; F:ATP binding; F:oxidoreductase activity
13	XM_023408561	quinoid dihydropteridine reductase [Source:NCBI gene;Acc:111656731]	711			2	P:GO:0055114; F:GO:0016491	P:oxidation-reduction process; F:oxidoreductase activity
14	XM_023427261	3-keto-steroid reductase-like [Source:NCBI gene;Acc:111670521]	1023			5	P:GO:0006695; P:GO:0055114; F:GO:0000253; C:GO:0016020; C:GO:0016021	P:cholesterol biosynthetic process; P:oxidation-reduction process; F:3-keto sterol reductase activity; C:membrane; C:integral component of membrane
15	XM_023418303	beta,beta-carotene 9',10'-oxygenase-like [Source:NCBI gene;Acc:111663912]	1632			3	P:GO:0055114; F:GO:0016702; F:GO:0046872	P:oxidation-reduction process; F:oxidoreductase activity, acting on single donors with incorporation of molecular oxygen, incorporation of two atoms of oxygen; F:metal ion binding
16	XM_023419201	glyoxylate reductase/hydroxypyruvate reductase-like [Source:NCBI gene;Acc:111664547]	1077			4	P:GO:0055114; F:GO:0016491; F:GO:0016616; F:GO:0051287	P:oxidation-reduction process; F:oxidoreductase activity; F:oxidoreductase activity, acting on the CH-OH group of donors, NAD or NADP as acceptor; F:NAD binding
17	XM_023401051	hexose-6-phosphate dehydrogenase/glucose 1-dehydrogenase [Source:NCBI gene;Acc:111651100]	2376			8	P:GO:0005975; P:GO:0006006; P:GO:0006098; P:GO:0055114; F:GO:0004345; F:GO:0016614; F:GO:0017057; F:GO:0050661	P:carbohydrate metabolic process; P:glucose metabolic process; P:pentose-phosphate shunt; P:oxidation-reduction process; F:glucose-6-phosphate dehydrogenase activity; F:oxidoreductase activity, acting on CH-OH group of donors; F:6-phosphogluconolactonase activity; F:NADP binding
18	XM_023412182	cytochrome b-c1 complex subunit 7 [Source:NCBI gene;Acc:111659294]	333			8	P:GO:0001525; P:GO:0006122; P:GO:0055114; C:GO:0005739; C:GO:0005743; C:GO:0005750; C:GO:0016020; C:GO:0070469	P:angiogenesis; P:mitochondrial electron transport, ubiquinol to cytochrome c; P:oxidation-reduction process; C:mitochondrion; C:mitochondrial inner membrane; C:mitochondrial respiratory chain complex III; C:membrane; C:respirasome
19	XM_023406743	alkB homolog 1, histone H2A dioxygenase [Source:NCBI gene;Acc:111655381]	1140			2	P:GO:0055114; F:GO:0016491	P:oxidation-reduction process; F:oxidoreductase activity
20	XM_023424196	pyruvate dehydrogenase E1 beta subunit [Source:NCBI gene;Acc:111668207]	1185			7	P:GO:0006086; P:GO:0043473; P:GO:0055114; F:GO:0003824; F:GO:0004738; F:GO:0004739; F:GO:0016491	P:acetyl-CoA biosynthetic process from pyruvate; P:pigmentation; P:oxidation-reduction process; F:catalytic activity; F:pyruvate dehydrogenase activity; F:pyruvate dehydrogenase (acetyl-transferring) activity; F:oxidoreductase activity
21	XM_023429891_XM_023429892	retinol dehydrogenase 7-like [Source:NCBI gene;Acc:111672462]	960			2	P:GO:0055114; F:GO:0016491	P:oxidation-reduction process; F:oxidoreductase activity
22	XM_023426854	alcohol dehydrogenase 1-like [Source:NCBI gene;Acc:111670219]	1203			4	P:GO:0055114; F:GO:0008270; F:GO:0016491; F:GO:0046872	P:oxidation-reduction process; F:zinc ion binding; F:oxidoreductase activity; F:metal ion binding
23	XM_023426868	25-hydroxycholesterol 7-alpha-hydroxylase-like [Source:NCBI gene;Acc:111670231]	1500			9	P:GO:0055114; F:GO:0004497; F:GO:0005506; F:GO:0016705; F:GO:0020037; F:GO:0046872; C:GO:0005783; C:GO:0005789; C:GO:0016020	P:oxidation-reduction process; F:monooxygenase activity; F:iron ion binding; F:oxidoreductase activity, acting on paired donors, with incorporation or reduction of molecular oxygen; F:heme binding; F:metal ion binding; C:endoplasmic reticulum; C:endoplasmic reticulum membrane; C:membrane
24	XM_023402426	glutathione peroxidase 1-like [Source:NCBI gene;Acc:111652218]	573			6	P:GO:0006979; P:GO:0055114; P:GO:0098869; F:GO:0004601; F:GO:0004602; F:GO:0016491	P:response to oxidative stress; P:oxidation-reduction process; P:cellular oxidant detoxification; F:peroxidase activity; F:glutathione peroxidase activity; F:oxidoreductase activity
25	XM_023421153	cysteine dioxygenase type 1 [Source:NCBI gene;Acc:111665984]	606			8	P:GO:0042412; P:GO:0055114; F:GO:0005506; F:GO:0016491; F:GO:0016702; F:GO:0017172; F:GO:0046872; F:GO:0051213	P:taurine biosynthetic process; P:oxidation-reduction process; F:iron ion binding; F:oxidoreductase activity; F:oxidoreductase activity, acting on single donors with incorporation of molecular oxygen, incorporation of two atoms of oxygen; F:cysteine dioxygenase activity; F:metal ion binding; F:dioxygenase activity
26	XM_023410010	pyrroline-5-carboxylate reductase 1, mitochondrial-like [Source:NCBI gene;Acc:111657718]	966			6	P:GO:0006561; P:GO:0008652; P:GO:0055114; P:GO:0055129; F:GO:0004735; F:GO:0016491	P:proline biosynthetic process; P:cellular amino acid biosynthetic process; P:oxidation-reduction process; P:L-proline biosynthetic process; F:pyrroline-5-carboxylate reductase activity; F:oxidoreductase activity
27	XM_023422477	fatty acid desaturase 2 [Source:NCBI gene;Acc:111666947]	1329			5	P:GO:0006629; P:GO:0055114; F:GO:0016491; C:GO:0016020; C:GO:0016021	P:lipid metabolic process; P:oxidation-reduction process; F:oxidoreductase activity; C:membrane; C:integral component of membrane
28	XM_023410070	heme oxygenase 2-like [Source:NCBI gene;Acc:111657765]	945			5	P:GO:0006788; P:GO:0055114; F:GO:0004392; C:GO:0016020; C:GO:0016021	P:heme oxidation; P:oxidation-reduction process; F:heme oxygenase (decyclizing) activity; C:membrane; C:integral component of membrane
29	XM_023401948	quiescin sulfhydryl oxidase 1 [Source:NCBI gene;Acc:111651869]	2451			8	P:GO:0045454; P:GO:0055114; F:GO:0016491; F:GO:0016971; F:GO:0016972; C:GO:0005623; C:GO:0016020; C:GO:0016021	P:cell redox homeostasis; P:oxidation-reduction process; F:oxidoreductase activity; F:flavin-linked sulfhydryl oxidase activity; F:thiol oxidase activity; C:cell; C:membrane; C:integral component of membrane
30	XM_023421566	hephaestin-like protein 1 [Source:NCBI gene;Acc:111666265]	3114			4	P:GO:0055114; F:GO:0005507; F:GO:0016491; F:GO:0046872	P:oxidation-reduction process; F:copper ion binding; F:oxidoreductase activity; F:metal ion binding
31	XM_023413947	hydroxy-delta-5-steroid dehydrogenase, 3 beta- and steroid delta-isomerase 7 [Source:NCBI gene;Acc:111660593]	1101			5	P:GO:0006694; P:GO:0055114; F:GO:0003854; F:GO:0016491; F:GO:0016616	P:steroid biosynthetic process; P:oxidation-reduction process; F:3-beta-hydroxy-delta5-steroid dehydrogenase activity; F:oxidoreductase activity; F:oxidoreductase activity, acting on the CH-OH group of donors, NAD or NADP as acceptor
32	XM_023431367	15-hydroxyprostaglandin dehydrogenase [Source:NCBI gene;Acc:111673567]	786			2	P:GO:0055114; F:GO:0016491	P:oxidation-reduction process; F:oxidoreductase activity
33	XM_023397818	sepiapterin reductase [Source:NCBI gene;Acc:111648063]	981			3	P:GO:0006729; P:GO:0055114; F:GO:0004757	P:tetrahydrobiopterin biosynthetic process; P:oxidation-reduction process; F:sepiapterin reductase activity
34	XM_023408593	apoptosis inducing factor mitochondria associated 2 [Source:NCBI gene;Acc:111656752]	684			2	P:GO:0055114; F:GO:0016491	P:oxidation-reduction process; F:oxidoreductase activity
35	XM_023408582	glutamate dehydrogenase, mitochondrial-like [Source:NCBI gene;Acc:111656745]	1617			5	P:GO:0006520; P:GO:0055114; F:GO:0000166; F:GO:0016491; F:GO:0016639	P:cellular amino acid metabolic process; P:oxidation-reduction process; F:nucleotide binding; F:oxidoreductase activity; F:oxidoreductase activity, acting on the CH-NH2 group of donors, NAD or NADP as acceptor
36	XM_023402803	24-dehydrocholesterol reductase [Source:NCBI gene;Acc:111652519]	1551			6	P:GO:0055114; F:GO:0016491; F:GO:0050660; F:GO:0071949; C:GO:0016020; C:GO:0016021	P:oxidation-reduction process; F:oxidoreductase activity; F:flavin adenine dinucleotide binding; F:FAD binding; C:membrane; C:integral component of membrane
37	XM_023425943	kynurenine 3-monooxygenase [Source:NCBI gene;Acc:111669576]	1416			16	P:GO:0006569; P:GO:0009435; P:GO:0019363; P:GO:0019805; P:GO:0034354; P:GO:0043420; P:GO:0055114; F:GO:0004497; F:GO:0004502; F:GO:0016491; F:GO:0050660; F:GO:0071949; C:GO:0005739; C:GO:0005741; C:GO:0016020; C:GO:0031966	P:tryptophan catabolic process; P:NAD biosynthetic process; P:pyridine nucleotide biosynthetic process; P:quinolinate biosynthetic process; P:'de novo' NAD biosynthetic process from tryptophan; P:anthranilate metabolic process; P:oxidation-reduction process; F:monooxygenase activity; F:kynurenine 3-monooxygenase activity; F:oxidoreductase activity; F:flavin adenine dinucleotide binding; F:FAD bin…
38	XM_023409483	methylsterol monooxygenase 1 [Source:NCBI gene;Acc:111657347]	876			6	P:GO:0008610; P:GO:0055114; F:GO:0005506; F:GO:0016491; C:GO:0016020; C:GO:0016021	P:lipid biosynthetic process; P:oxidation-reduction process; F:iron ion binding; F:oxidoreductase activity; C:membrane; C:integral component of membrane
39	XM_023423773_XM_023423774	acyl-CoA oxidase 3, pristanoyl [Source:NCBI gene;Acc:111667919]	2079			7	P:GO:0006631; P:GO:0006635; P:GO:0055114; F:GO:0003997; F:GO:0016627; F:GO:0071949; C:GO:0005777	P:fatty acid metabolic process; P:fatty acid beta-oxidation; P:oxidation-reduction process; F:acyl-CoA oxidase activity; F:oxidoreductase activity, acting on the CH-CH group of donors; F:FAD binding; C:peroxisome
40	XM_023402092	NAD(P) dependent steroid dehydrogenase-like [Source:NCBI gene;Acc:111652007]	1143			8	P:GO:0001878; P:GO:0006694; P:GO:0055114; F:GO:0003854; F:GO:0016491; F:GO:0016616; C:GO:0016020; C:GO:0016021	P:response to yeast; P:steroid biosynthetic process; P:oxidation-reduction process; F:3-beta-hydroxy-delta5-steroid dehydrogenase activity; F:oxidoreductase activity; F:oxidoreductase activity, acting on the CH-OH group of donors, NAD or NADP as acceptor; C:membrane; C:integral component of membrane
41	XM_023397003	2-oxoglutarate dehydrogenase, mitochondrial [Source:NCBI gene;Acc:111647406]	2541			5	P:GO:0006099; P:GO:0055114; F:GO:0004591; F:GO:0016624; F:GO:0030976	P:tricarboxylic acid cycle; P:oxidation-reduction process; F:oxoglutarate dehydrogenase (succinyl-transferring) activity; F:oxidoreductase activity, acting on the aldehyde or oxo group of donors, disulfide as acceptor; F:thiamine pyrophosphate binding
42	XM_023418006	aldose reductase-like [Source:NCBI gene;Acc:111663697]	951			2	P:GO:0055114; F:GO:0016491	P:oxidation-reduction process; F:oxidoreductase activity
43	XM_023416662	uncharacterized LOC111662709 [Source:NCBI gene;Acc:111662709]	1479			7	P:GO:0022900; P:GO:0035556; P:GO:0045454; P:GO:0055114; F:GO:0009055; F:GO:0015035; C:GO:0005623	P:electron transport chain; P:intracellular signal transduction; P:cell redox homeostasis; P:oxidation-reduction process; F:electron transfer activity; F:protein disulfide oxidoreductase activity; C:cell
44	XM_023401157	iodotyrosine deiodinase [Source:NCBI gene;Acc:111651202]	897			2	P:GO:0055114; F:GO:0016491	P:oxidation-reduction process; F:oxidoreductase activity
45	XM_023428661	glucose-6-phosphate 1-dehydrogenase [Source:NCBI gene;Acc:111671539]	1545			9	P:GO:0005975; P:GO:0006006; P:GO:0006098; P:GO:0055114; P:GO:0090504; F:GO:0004345; F:GO:0016491; F:GO:0016614; F:GO:0050661	P:carbohydrate metabolic process; P:glucose metabolic process; P:pentose-phosphate shunt; P:oxidation-reduction process; P:epiboly; F:glucose-6-phosphate dehydrogenase activity; F:oxidoreductase activity; F:oxidoreductase activity, acting on CH-OH group of donors; F:NADP binding
46	XM_023414044	1,25-dihydroxyvitamin D(3) 24-hydroxylase, mitochondrial [Source:NCBI gene;Acc:111660685]	1542			7	P:GO:0055114; F:GO:0004497; F:GO:0005506; F:GO:0016491; F:GO:0016705; F:GO:0020037; F:GO:0046872	P:oxidation-reduction process; F:monooxygenase activity; F:iron ion binding; F:oxidoreductase activity; F:oxidoreductase activity, acting on paired donors, with incorporation or reduction of molecular oxygen; F:heme binding; F:metal ion binding
47	XM_023428685	ceruloplasmin [Source:NCBI gene;Acc:111671567]	3222			11	P:GO:0006826; P:GO:0006879; P:GO:0055114; F:GO:0004322; F:GO:0005507; F:GO:0016491; F:GO:0046872; C:GO:0005615; C:GO:0005623; C:GO:0005634; C:GO:0005737	P:iron ion transport; P:cellular iron ion homeostasis; P:oxidation-reduction process; F:ferroxidase activity; F:copper ion binding; F:oxidoreductase activity; F:metal ion binding; C:extracellular space; C:cell; C:nucleus; C:cytoplasm
48	XM_023399252	trans-1,2-dihydrobenzene-1,2-diol dehydrogenase-like [Source:NCBI gene;Acc:111649505]	1005			2	P:GO:0055114; F:GO:0016491	P:oxidation-reduction process; F:oxidoreductase activity
49	XM_023418860	tyrosinase-like [Source:NCBI gene;Acc:111664331]	1446			3	P:GO:0055114; F:GO:0016491; F:GO:0046872	P:oxidation-reduction process; F:oxidoreductase activity; F:metal ion binding
50	XM_023406404	aldehyde dehydrogenase 1 family member A2 [Source:NCBI gene;Acc:111655138]	1557			26	P:GO:0001756; P:GO:0001889; P:GO:0007368; P:GO:0009952; P:GO:0021575; P:GO:0022010; P:GO:0022011; P:GO:0031016; P:GO:0031101; P:GO:0033339; P:GO:0039023; P:GO:0042572; P:GO:0048318; P:GO:0048339; P:GO:0048384; P:GO:0048385; P:GO:0048546; P:GO:0048593; P:GO:0048703; P:GO:0048793; P:GO:0055114; P:GO:0060325; P:GO:0061131; P:GO:0072015; F:GO:0016491; F:GO:0016620	P:somitogenesis; P:liver development; P:determination of left/right symmetry; P:anterior/posterior pattern specification; P:hindbrain morphogenesis; P:central nervous system myelination; P:myelination in peripheral nervous system; P:pancreas development; P:fin regeneration; P:pectoral fin development; P:pronephric duct morphogenesis; P:retinol metabolic process; P:axial mesoderm development; P:pa…
51	XM_023405561	retinol dehydrogenase 7-like [Source:NCBI gene;Acc:111654510]	960			12	P:GO:0001947; P:GO:0014032; P:GO:0031017; P:GO:0035138; P:GO:0042572; P:GO:0042574; P:GO:0048546; P:GO:0048703; P:GO:0055114; P:GO:0060047; F:GO:0004745; F:GO:0016491	P:heart looping; P:neural crest cell development; P:exocrine pancreas development; P:pectoral fin morphogenesis; P:retinol metabolic process; P:retinal metabolic process; P:digestive tract morphogenesis; P:embryonic viscerocranium morphogenesis; P:oxidation-reduction process; P:heart contraction; F:retinol dehydrogenase activity; F:oxidoreductase activity
52	XM_023413660	alkB homolog 2, alpha-ketoglutarate dependent dioxygenase [Source:NCBI gene;Acc:111660391]	789			2	P:GO:0055114; F:GO:0016491	P:oxidation-reduction process; F:oxidoreductase activity
53	XM_023422593	cholesterol 25-hydroxylase-like protein 1, member 2 [Source:NCBI gene;Acc:111667029]	831			6	P:GO:0008610; P:GO:0055114; F:GO:0005506; F:GO:0016491; C:GO:0016020; C:GO:0016021	P:lipid biosynthetic process; P:oxidation-reduction process; F:iron ion binding; F:oxidoreductase activity; C:membrane; C:integral component of membrane
54	XM_023411047	uricase-like [Source:NCBI gene;Acc:111658501]	900			7	P:GO:0006144; P:GO:0019628; P:GO:0051289; P:GO:0055114; F:GO:0004846; F:GO:0016491; C:GO:0005777	P:purine nucleobase metabolic process; P:urate catabolic process; P:protein homotetramerization; P:oxidation-reduction process; F:urate oxidase activity; F:oxidoreductase activity; C:peroxisome
55	XM_023422181	pyrroline-5-carboxylate reductase 1, mitochondrial-like [Source:NCBI gene;Acc:111666733]	975			6	P:GO:0006561; P:GO:0008652; P:GO:0055114; P:GO:0055129; F:GO:0004735; F:GO:0016491	P:proline biosynthetic process; P:cellular amino acid biosynthetic process; P:oxidation-reduction process; P:L-proline biosynthetic process; F:pyrroline-5-carboxylate reductase activity; F:oxidoreductase activity
56	XM_023401235	enoyl-CoA hydratase and 3-hydroxyacyl CoA dehydrogenase [Source:NCBI gene;Acc:111651262]	2109			5	P:GO:0006631; P:GO:0055114; F:GO:0003824; F:GO:0003857; F:GO:0016491	P:fatty acid metabolic process; P:oxidation-reduction process; F:catalytic activity; F:3-hydroxyacyl-CoA dehydrogenase activity; F:oxidoreductase activity
57	XM_023419382	phenylalanine hydroxylase [Source:NCBI gene;Acc:111664689]	1296			9	P:GO:0006559; P:GO:0009072; P:GO:0055114; P:GO:0071391; F:GO:0004497; F:GO:0004505; F:GO:0005506; F:GO:0016714; F:GO:0046872	P:L-phenylalanine catabolic process; P:aromatic amino acid family metabolic process; P:oxidation-reduction process; P:cellular response to estrogen stimulus; F:monooxygenase activity; F:phenylalanine 4-monooxygenase activity; F:iron ion binding; F:oxidoreductase activity, acting on paired donors, with incorporation or reduction of molecular oxygen, reduced pteridine as one donor, and incorporatio…
58	XM_023410541	squalene epoxidase [Source:NCBI gene;Acc:111658124]	1719			6	P:GO:0016126; P:GO:0055114; F:GO:0004506; F:GO:0050660; C:GO:0016020; C:GO:0016021	P:sterol biosynthetic process; P:oxidation-reduction process; F:squalene monooxygenase activity; F:flavin adenine dinucleotide binding; C:membrane; C:integral component of membrane
59	XM_023397962	electron transfer flavoprotein dehydrogenase [Source:NCBI gene;Acc:111648164]	1869			8	P:GO:0022900; P:GO:0022904; P:GO:0055114; F:GO:0004174; F:GO:0016491; F:GO:0051539; C:GO:0016020; C:GO:0016021	P:electron transport chain; P:respiratory electron transport chain; P:oxidation-reduction process; F:electron-transferring-flavoprotein dehydrogenase activity; F:oxidoreductase activity; F:4 iron, 4 sulfur cluster binding; C:membrane; C:integral component of membrane
60	XM_023424713	cytosolic 10-formyltetrahydrofolate dehydrogenase-like [Source:NCBI gene;Acc:111668621]	2709			16	P:GO:0001755; P:GO:0006730; P:GO:0007369; P:GO:0007507; P:GO:0009058; P:GO:0009258; P:GO:0048703; P:GO:0048885; P:GO:0055114; F:GO:0003824; F:GO:0016155; F:GO:0016491; F:GO:0016620; F:GO:0016742; F:GO:0016787; C:GO:0005737	P:neural crest cell migration; P:one-carbon metabolic process; P:gastrulation; P:heart development; P:biosynthetic process; P:10-formyltetrahydrofolate catabolic process; P:embryonic viscerocranium morphogenesis; P:neuromast deposition; P:oxidation-reduction process; F:catalytic activity; F:formyltetrahydrofolate dehydrogenase activity; F:oxidoreductase activity; F:oxidoreductase activity, acting…
61	XM_023400320	uncharacterized oxidoreductase YjmC-like [Source:NCBI gene;Acc:111650419]	1098			2	P:GO:0055114; F:GO:0016491	P:oxidation-reduction process; F:oxidoreductase activity
62	XM_023410102	cytochrome P450 2K1-like [Source:NCBI gene;Acc:111657789]	1521			10	P:GO:0055114; F:GO:0004497; F:GO:0005506; F:GO:0016491; F:GO:0016705; F:GO:0016712; F:GO:0020037; F:GO:0046872; C:GO:0016020; C:GO:0016021	P:oxidation-reduction process; F:monooxygenase activity; F:iron ion binding; F:oxidoreductase activity; F:oxidoreductase activity, acting on paired donors, with incorporation or reduction of molecular oxygen; F:oxidoreductase activity, acting on paired donors, with incorporation or reduction of molecular oxygen, reduced flavin or flavoprotein as one donor, and incorporation of one atom of oxygen;…
63	XM_023393180	very-long-chain 3-oxoacyl-CoA reductase-B-like [Source:NCBI gene;Acc:111644335]	960			2	P:GO:0055114; F:GO:0016491	P:oxidation-reduction process; F:oxidoreductase activity
64	XM_023406574	glutamate dehydrogenase, mitochondrial [Source:NCBI gene;Acc:111655241]	1629			4	P:GO:0006520; P:GO:0055114; F:GO:0016491; F:GO:0016639	P:cellular amino acid metabolic process; P:oxidation-reduction process; F:oxidoreductase activity; F:oxidoreductase activity, acting on the CH-NH2 group of donors, NAD or NADP as acceptor
65	XM_023430234	thioredoxin-like protein AAED1 [Source:NCBI gene;Acc:111672701]	549			1	P:GO:0055114	P:oxidation-reduction process
66	XM_023429224	aldo-keto reductase family 1 member A1 [Source:NCBI gene;Acc:111671969]	975			2	P:GO:0055114; F:GO:0016491	P:oxidation-reduction process; F:oxidoreductase activity
67	XM_023428753	glutaredoxin 2 [Source:NCBI gene;Acc:111671619]	519			14	P:GO:0001755; P:GO:0001944; P:GO:0003147; P:GO:0007417; P:GO:0022900; P:GO:0045454; P:GO:0055114; P:GO:0060914; P:GO:0080058; F:GO:0009055; F:GO:0015035; F:GO:0016491; C:GO:0005623; C:GO:0005829	P:neural crest cell migration; P:vasculature development; P:neural crest cell migration involved in heart formation; P:central nervous system development; P:electron transport chain; P:cell redox homeostasis; P:oxidation-reduction process; P:heart formation; P:protein deglutathionylation; F:electron transfer activity; F:protein disulfide oxidoreductase activity; F:oxidoreductase activity; C:cell;…
68	XM_023402117	glutathione peroxidase 3 [Source:NCBI gene;Acc:111652022]	417			6	P:GO:0006979; P:GO:0055114; P:GO:0098869; F:GO:0004601; F:GO:0004602; F:GO:0016491	P:response to oxidative stress; P:oxidation-reduction process; P:cellular oxidant detoxification; F:peroxidase activity; F:glutathione peroxidase activity; F:oxidoreductase activity
69	XM_023405698	alkylglycerone phosphate synthase [Source:NCBI gene;Acc:111654618]	1902			11	P:GO:0006629; P:GO:0008610; P:GO:0008611; P:GO:0055114; F:GO:0003824; F:GO:0008609; F:GO:0016491; F:GO:0016740; F:GO:0050660; F:GO:0071949; C:GO:0005777	P:lipid metabolic process; P:lipid biosynthetic process; P:ether lipid biosynthetic process; P:oxidation-reduction process; F:catalytic activity; F:alkylglycerone-phosphate synthase activity; F:oxidoreductase activity; F:transferase activity; F:flavin adenine dinucleotide binding; F:FAD binding; C:peroxisome
70	XM_023412459	oxoglutarate dehydrogenase [Source:NCBI gene;Acc:111659486]	3063			6	P:GO:0006099; P:GO:0055114; P:GO:0060047; F:GO:0004591; F:GO:0016624; F:GO:0030976	P:tricarboxylic acid cycle; P:oxidation-reduction process; P:heart contraction; F:oxoglutarate dehydrogenase (succinyl-transferring) activity; F:oxidoreductase activity, acting on the aldehyde or oxo group of donors, disulfide as acceptor; F:thiamine pyrophosphate binding
71	XM_023415478	L-lactate dehydrogenase A chain [Source:NCBI gene;Acc:111661806]	999			9	P:GO:0001666; P:GO:0005975; P:GO:0019752; P:GO:0055114; F:GO:0003824; F:GO:0004459; F:GO:0016491; F:GO:0016616; C:GO:0005737	P:response to hypoxia; P:carbohydrate metabolic process; P:carboxylic acid metabolic process; P:oxidation-reduction process; F:catalytic activity; F:L-lactate dehydrogenase activity; F:oxidoreductase activity; F:oxidoreductase activity, acting on the CH-OH group of donors, NAD or NADP as acceptor; C:cytoplasm
72	XM_023398082	tryptophan 2,3-dioxygenase [Source:NCBI gene;Acc:111648247]	1221			8	P:GO:0006569; P:GO:0019441; P:GO:0055114; F:GO:0004833; F:GO:0016491; F:GO:0020037; F:GO:0046872; F:GO:0051213	P:tryptophan catabolic process; P:tryptophan catabolic process to kynurenine; P:oxidation-reduction process; F:tryptophan 2,3-dioxygenase activity; F:oxidoreductase activity; F:heme binding; F:metal ion binding; F:dioxygenase activity
73	XM_023404877	ribosomal oxygenase 2 [Source:NCBI gene;Acc:111654039]	1413			7	P:GO:0055114; F:GO:0005506; F:GO:0016491; F:GO:0016706; F:GO:0046872; F:GO:0051213; C:GO:0005634	P:oxidation-reduction process; F:iron ion binding; F:oxidoreductase activity; F:2-oxoglutarate-dependent dioxygenase activity; F:metal ion binding; F:dioxygenase activity; C:nucleus
74	XM_023414681	glyceraldehyde-3-phosphate dehydrogenase-like [Source:NCBI gene;Acc:111661190]	939			10	P:GO:0006006; P:GO:0006096; P:GO:0055114; F:GO:0000166; F:GO:0004365; F:GO:0016491; F:GO:0016620; F:GO:0050661; F:GO:0051287; C:GO:0005737	P:glucose metabolic process; P:glycolytic process; P:oxidation-reduction process; F:nucleotide binding; F:glyceraldehyde-3-phosphate dehydrogenase (NAD+) (phosphorylating) activity; F:oxidoreductase activity; F:oxidoreductase activity, acting on the aldehyde or oxo group of donors, NAD or NADP as acceptor; F:NADP binding; F:NAD binding; C:cytoplasm
75	XM_023403535	NADH-cytochrome b5 reductase 2-like [Source:NCBI gene;Acc:111653077]	912			6	P:GO:0001878; P:GO:0055114; F:GO:0004128; F:GO:0016491; C:GO:0016020; C:GO:0016021	P:response to yeast; P:oxidation-reduction process; F:cytochrome-b5 reductase activity, acting on NAD(P)H; F:oxidoreductase activity; C:membrane; C:integral component of membrane
76	XM_023425316	NADH:ubiquinone oxidoreductase subunit A12 [Source:NCBI gene;Acc:111669090]	444			8	P:GO:0022900; P:GO:0055114; F:GO:0008137; F:GO:0009055; C:GO:0005739; C:GO:0005743; C:GO:0016020; C:GO:0070469	P:electron transport chain; P:oxidation-reduction process; F:NADH dehydrogenase (ubiquinone) activity; F:electron transfer activity; C:mitochondrion; C:mitochondrial inner membrane; C:membrane; C:respirasome
77	XM_023411984	isocitrate dehydrogenase [NADP], mitochondrial-like [Source:NCBI gene;Acc:111659144]	1362			9	P:GO:0006099; P:GO:0006102; P:GO:0055114; F:GO:0000287; F:GO:0004450; F:GO:0016491; F:GO:0016616; F:GO:0046872; F:GO:0051287	P:tricarboxylic acid cycle; P:isocitrate metabolic process; P:oxidation-reduction process; F:magnesium ion binding; F:isocitrate dehydrogenase (NADP+) activity; F:oxidoreductase activity; F:oxidoreductase activity, acting on the CH-OH group of donors, NAD or NADP as acceptor; F:metal ion binding; F:NAD binding
78	XM_023418175	4-hydroxyphenylpyruvate dioxygenase [Source:NCBI gene;Acc:111663829]	1188			6	P:GO:0009072; P:GO:0055114; F:GO:0003868; F:GO:0004462; F:GO:0016701; F:GO:0046872	P:aromatic amino acid family metabolic process; P:oxidation-reduction process; F:4-hydroxyphenylpyruvate dioxygenase activity; F:lactoylglutathione lyase activity; F:oxidoreductase activity, acting on single donors with incorporation of molecular oxygen; F:metal ion binding
79	XM_023403940	myo-inositol oxygenase [Source:NCBI gene;Acc:111653363]	861			5	P:GO:0019310; P:GO:0055114; F:GO:0005506; F:GO:0050113; C:GO:0005737	P:inositol catabolic process; P:oxidation-reduction process; F:iron ion binding; F:inositol oxygenase activity; C:cytoplasm
80	XM_023421347	cytochrome P450 2F2-like [Source:NCBI gene;Acc:111666116]	1506			7	P:GO:0055114; F:GO:0004497; F:GO:0005506; F:GO:0016491; F:GO:0016705; F:GO:0020037; F:GO:0046872	P:oxidation-reduction process; F:monooxygenase activity; F:iron ion binding; F:oxidoreductase activity; F:oxidoreductase activity, acting on paired donors, with incorporation or reduction of molecular oxygen; F:heme binding; F:metal ion binding
81	XM_023428487	pipecolic acid and sarcosine oxidase [Source:NCBI gene;Acc:111671368]	1167			2	P:GO:0055114; F:GO:0016491	P:oxidation-reduction process; F:oxidoreductase activity
82	XM_023418656	aldehyde dehydrogenase 2 family member [Source:NCBI gene;Acc:111664168]	1557			3	P:GO:0055114; F:GO:0016491; F:GO:0016620	P:oxidation-reduction process; F:oxidoreductase activity; F:oxidoreductase activity, acting on the aldehyde or oxo group of donors, NAD or NADP as acceptor
83	XM_023399852	endoplasmic reticulum oxidoreductase 1 beta [Source:NCBI gene;Acc:111650070]	1299			4	P:GO:0055114; F:GO:0003756; F:GO:0016671; C:GO:0005783	P:oxidation-reduction process; F:protein disulfide isomerase activity; F:oxidoreductase activity, acting on a sulfur group of donors, disulfide as acceptor; C:endoplasmic reticulum
84	XM_023394179	NADH:ubiquinone oxidoreductase complex assembly factor 2 [Source:NCBI gene;Acc:111645116]	489			5	P:GO:0022900; P:GO:0055114; F:GO:0008137; F:GO:0009055; C:GO:0016020	P:electron transport chain; P:oxidation-reduction process; F:NADH dehydrogenase (ubiquinone) activity; F:electron transfer activity; C:membrane
85	XM_023416064	branched chain keto acid dehydrogenase E1 subunit alpha [Source:NCBI gene;Acc:111662265]	1341			6	P:GO:0009083; P:GO:0055114; F:GO:0003826; F:GO:0003863; F:GO:0016491; F:GO:0016624	P:branched-chain amino acid catabolic process; P:oxidation-reduction process; F:alpha-ketoacid dehydrogenase activity; F:3-methyl-2-oxobutanoate dehydrogenase (2-methylpropanoyl-transferring) activity; F:oxidoreductase activity; F:oxidoreductase activity, acting on the aldehyde or oxo group of donors, disulfide as acceptor
86	XM_023416044	cytochrome P450 2F3-like [Source:NCBI gene;Acc:111662250]	1476			7	P:GO:0055114; F:GO:0004497; F:GO:0005506; F:GO:0016491; F:GO:0016705; F:GO:0020037; F:GO:0046872	P:oxidation-reduction process; F:monooxygenase activity; F:iron ion binding; F:oxidoreductase activity; F:oxidoreductase activity, acting on paired donors, with incorporation or reduction of molecular oxygen; F:heme binding; F:metal ion binding
87	XM_023429730	7-dehydrocholesterol reductase [Source:NCBI gene;Acc:111672324]	1437			5	P:GO:0016126; P:GO:0055114; F:GO:0016628; C:GO:0016020; C:GO:0016021	P:sterol biosynthetic process; P:oxidation-reduction process; F:oxidoreductase activity, acting on the CH-CH group of donors, NAD or NADP as acceptor; C:membrane; C:integral component of membrane
88	XM_023417378	cytochrome P450 4V2 [Source:NCBI gene;Acc:111663247]	1533			9	P:GO:0055114; F:GO:0004497; F:GO:0005506; F:GO:0016491; F:GO:0016705; F:GO:0020037; F:GO:0046872; C:GO:0016020; C:GO:0016021	P:oxidation-reduction process; F:monooxygenase activity; F:iron ion binding; F:oxidoreductase activity; F:oxidoreductase activity, acting on paired donors, with incorporation or reduction of molecular oxygen; F:heme binding; F:metal ion binding; C:membrane; C:integral component of membrane
89	XM_023431665	NADH:ubiquinone oxidoreductase subunit A6 [Source:NCBI gene;Acc:111673798]	387			5	P:GO:0055114; C:GO:0005739; C:GO:0005743; C:GO:0016020; C:GO:0070469	P:oxidation-reduction process; C:mitochondrion; C:mitochondrial inner membrane; C:membrane; C:respirasome
90	XM_023399459	probable flavin-containing monoamine oxidase A [Source:NCBI gene;Acc:111649766]	1545			4	P:GO:0055114; F:GO:0016491; C:GO:0016020; C:GO:0016021	P:oxidation-reduction process; F:oxidoreductase activity; C:membrane; C:integral component of membrane
91	XM_023429725	cytochrome P450 1A1 [Source:NCBI gene;Acc:111672320]	1476			9	P:GO:0006725; P:GO:0009410; P:GO:0055114; P:GO:0071407; P:GO:0071466; F:GO:0005506; F:GO:0016705; F:GO:0016712; F:GO:0020037	P:cellular aromatic compound metabolic process; P:response to xenobiotic stimulus; P:oxidation-reduction process; P:cellular response to organic cyclic compound; P:cellular response to xenobiotic stimulus; F:iron ion binding; F:oxidoreductase activity, acting on paired donors, with incorporation or reduction of molecular oxygen; F:oxidoreductase activity, acting on paired donors, with incorporati…
92	XM_023424033	prenylcysteine oxidase 1 [Source:NCBI gene;Acc:111668094]	1539			5	P:GO:0030328; P:GO:0055114; F:GO:0001735; F:GO:0016491; F:GO:0016670	P:prenylcysteine catabolic process; P:oxidation-reduction process; F:prenylcysteine oxidase activity; F:oxidoreductase activity; F:oxidoreductase activity, acting on a sulfur group of donors, oxygen as acceptor
93	XM_023404425	cytochrome P450 2J2-like [Source:NCBI gene;Acc:111653752]	1482			9	P:GO:0055114; F:GO:0004497; F:GO:0005506; F:GO:0016491; F:GO:0016705; F:GO:0020037; F:GO:0046872; C:GO:0016020; C:GO:0016021	P:oxidation-reduction process; F:monooxygenase activity; F:iron ion binding; F:oxidoreductase activity; F:oxidoreductase activity, acting on paired donors, with incorporation or reduction of molecular oxygen; F:heme binding; F:metal ion binding; C:membrane; C:integral component of membrane
94	XM_023404422	cytochrome P450 2J6-like [Source:NCBI gene;Acc:111653750]	1497			9	P:GO:0055114; F:GO:0004497; F:GO:0005506; F:GO:0016491; F:GO:0016705; F:GO:0020037; F:GO:0046872; C:GO:0016020; C:GO:0016021	P:oxidation-reduction process; F:monooxygenase activity; F:iron ion binding; F:oxidoreductase activity; F:oxidoreductase activity, acting on paired donors, with incorporation or reduction of molecular oxygen; F:heme binding; F:metal ion binding; C:membrane; C:integral component of membrane
95	XM_023402248	3 beta-hydroxysteroid dehydrogenase/Delta 5-->4-isomerase-like [Source:NCBI gene;Acc:111652102]	1125			7	P:GO:0006694; P:GO:0055114; F:GO:0003854; F:GO:0016491; F:GO:0016616; C:GO:0016020; C:GO:0016021	P:steroid biosynthetic process; P:oxidation-reduction process; F:3-beta-hydroxy-delta5-steroid dehydrogenase activity; F:oxidoreductase activity; F:oxidoreductase activity, acting on the CH-OH group of donors, NAD or NADP as acceptor; C:membrane; C:integral component of membrane
96	XM_023429781	cytochrome b-245 heavy chain [Source:NCBI gene;Acc:111672373]	1698			4	P:GO:0055114; F:GO:0016491; C:GO:0016020; C:GO:0016021	P:oxidation-reduction process; F:oxidoreductase activity; C:membrane; C:integral component of membrane
97	XM_023398159	alcohol dehydrogenase class-3 [Source:NCBI gene;Acc:111648311]	1131			6	P:GO:0006069; P:GO:0055114; F:GO:0008270; F:GO:0016491; F:GO:0046872; F:GO:0051903	P:ethanol oxidation; P:oxidation-reduction process; F:zinc ion binding; F:oxidoreductase activity; F:metal ion binding; F:S-(hydroxymethyl)glutathione dehydrogenase activity
TRUE	XM_023393378	glycerol kinase [Source:NCBI gene;Acc:111644470]	1740			7	P:GO:0005975; P:GO:0006072; P:GO:0016310; F:GO:0004370; F:GO:0016301; F:GO:0016740; F:GO:0016773	P:carbohydrate metabolic process; P:glycerol-3-phosphate metabolic process; P:phosphorylation; F:glycerol kinase activity; F:kinase activity; F:transferase activity; F:phosphotransferase activity, alcohol group as acceptor
TRUE	XM_023397735	hexokinase-2-like [Source:NCBI gene;Acc:111648003]	2763			13	P:GO:0001678; P:GO:0005975; P:GO:0006096; P:GO:0016310; P:GO:0046835; F:GO:0000166; F:GO:0004396; F:GO:0005524; F:GO:0005536; F:GO:0016301; F:GO:0016740; F:GO:0016773; C:GO:0005623	P:cellular glucose homeostasis; P:carbohydrate metabolic process; P:glycolytic process; P:phosphorylation; P:carbohydrate phosphorylation; F:nucleotide binding; F:hexokinase activity; F:ATP binding; F:glucose binding; F:kinase activity; F:transferase activity; F:phosphotransferase activity, alcohol group as acceptor; C:cell
TRUE	XM_023424990	ADP-dependent glucokinase-like [Source:NCBI gene;Acc:111668843]	1437			2	P:GO:0005975; F:GO:0016773	P:carbohydrate metabolic process; F:phosphotransferase activity, alcohol group as acceptor
TRUE	XM_023394261	phosphoglucomutase-like protein 5 [Source:NCBI gene;Acc:111645171]	1743			7	P:GO:0005975; P:GO:0014706; P:GO:0030239; P:GO:0071704; F:GO:0000287; F:GO:0016868; F:GO:0046872	P:carbohydrate metabolic process; P:striated muscle tissue development; P:myofibril assembly; P:organic substance metabolic process; F:magnesium ion binding; F:intramolecular transferase activity, phosphotransferases; F:metal ion binding
TRUE	XM_023407682	hexokinase-2-like [Source:NCBI gene;Acc:111656093]	1479			13	P:GO:0001678; P:GO:0005975; P:GO:0006096; P:GO:0016310; P:GO:0046835; F:GO:0000166; F:GO:0004396; F:GO:0005524; F:GO:0005536; F:GO:0016301; F:GO:0016740; F:GO:0016773; C:GO:0005623	P:cellular glucose homeostasis; P:carbohydrate metabolic process; P:glycolytic process; P:phosphorylation; P:carbohydrate phosphorylation; F:nucleotide binding; F:hexokinase activity; F:ATP binding; F:glucose binding; F:kinase activity; F:transferase activity; F:phosphotransferase activity, alcohol group as acceptor; C:cell
TRUE	XM_023427258	phosphoglucomutase-1-like [Source:NCBI gene;Acc:111670518]	1695			5	P:GO:0005975; P:GO:0071704; F:GO:0000287; F:GO:0016868; F:GO:0046872	P:carbohydrate metabolic process; P:organic substance metabolic process; F:magnesium ion binding; F:intramolecular transferase activity, phosphotransferases; F:metal ion binding
TRUE	XM_023401051	hexose-6-phosphate dehydrogenase/glucose 1-dehydrogenase [Source:NCBI gene;Acc:111651100]	2376			8	P:GO:0005975; P:GO:0006006; P:GO:0006098; P:GO:0055114; F:GO:0004345; F:GO:0016614; F:GO:0017057; F:GO:0050661	P:carbohydrate metabolic process; P:glucose metabolic process; P:pentose-phosphate shunt; P:oxidation-reduction process; F:glucose-6-phosphate dehydrogenase activity; F:oxidoreductase activity, acting on CH-OH group of donors; F:6-phosphogluconolactonase activity; F:NADP binding
TRUE	XM_023408127	hexosaminidase D [Source:NCBI gene;Acc:111656417]	1443			3	P:GO:0005975; F:GO:0004553; F:GO:0015929	P:carbohydrate metabolic process; F:hydrolase activity, hydrolyzing O-glycosyl compounds; F:hexosaminidase activity
TRUE	XM_023407364	glucosidase II alpha subunit [Source:NCBI gene;Acc:111655831]	2790			7	P:GO:0005975; P:GO:0008152; F:GO:0003824; F:GO:0004553; F:GO:0016787; F:GO:0016798; F:GO:0030246	P:carbohydrate metabolic process; P:metabolic process; F:catalytic activity; F:hydrolase activity, hydrolyzing O-glycosyl compounds; F:hydrolase activity; F:hydrolase activity, acting on glycosyl bonds; F:carbohydrate binding
TRUE	XM_023428661	glucose-6-phosphate 1-dehydrogenase [Source:NCBI gene;Acc:111671539]	1545			9	P:GO:0005975; P:GO:0006006; P:GO:0006098; P:GO:0055114; P:GO:0090504; F:GO:0004345; F:GO:0016491; F:GO:0016614; F:GO:0050661	P:carbohydrate metabolic process; P:glucose metabolic process; P:pentose-phosphate shunt; P:oxidation-reduction process; P:epiboly; F:glucose-6-phosphate dehydrogenase activity; F:oxidoreductase activity; F:oxidoreductase activity, acting on CH-OH group of donors; F:NADP binding
TRUE	XM_023420705	hexokinase-1-like [Source:NCBI gene;Acc:111665631]	2772			13	P:GO:0001678; P:GO:0005975; P:GO:0006096; P:GO:0016310; P:GO:0046835; F:GO:0000166; F:GO:0004396; F:GO:0005524; F:GO:0005536; F:GO:0016301; F:GO:0016740; F:GO:0016773; C:GO:0005623	P:cellular glucose homeostasis; P:carbohydrate metabolic process; P:glycolytic process; P:phosphorylation; P:carbohydrate phosphorylation; F:nucleotide binding; F:hexokinase activity; F:ATP binding; F:glucose binding; F:kinase activity; F:transferase activity; F:phosphotransferase activity, alcohol group as acceptor; C:cell
TRUE	XM_023423853	glycogen phosphorylase, muscle associated [Source:NCBI gene;Acc:111667974]	2529			8	P:GO:0005975; F:GO:0004645; F:GO:0008184; F:GO:0016740; F:GO:0016757; F:GO:0030170; F:GO:0102250; F:GO:0102499	P:carbohydrate metabolic process; F:1,4-alpha-oligoglucan phosphorylase activity; F:glycogen phosphorylase activity; F:transferase activity; F:transferase activity, transferring glycosyl groups; F:pyridoxal phosphate binding; F:linear malto-oligosaccharide phosphorylase activity; F:SHG alpha-glucan phosphorylase activity
TRUE	XM_023407412	pancreatic alpha-amylase-like [Source:NCBI gene;Acc:111655876]	1584			8	P:GO:0005975; P:GO:0008152; F:GO:0003824; F:GO:0004556; F:GO:0016787; F:GO:0016798; F:GO:0043169; F:GO:0103025	P:carbohydrate metabolic process; P:metabolic process; F:catalytic activity; F:alpha-amylase activity; F:hydrolase activity; F:hydrolase activity, acting on glycosyl bonds; F:cation binding; F:alpha-amylase activity (releasing maltohexaose)
TRUE	XM_023417659	glycerol kinase-like [Source:NCBI gene;Acc:111663454]	1563			7	P:GO:0005975; P:GO:0006072; P:GO:0016310; F:GO:0004370; F:GO:0016301; F:GO:0016740; F:GO:0016773	P:carbohydrate metabolic process; P:glycerol-3-phosphate metabolic process; P:phosphorylation; F:glycerol kinase activity; F:kinase activity; F:transferase activity; F:phosphotransferase activity, alcohol group as acceptor
TRUE	XM_023415478	L-lactate dehydrogenase A chain [Source:NCBI gene;Acc:111661806]	999			9	P:GO:0001666; P:GO:0005975; P:GO:0019752; P:GO:0055114; F:GO:0003824; F:GO:0004459; F:GO:0016491; F:GO:0016616; C:GO:0005737	P:response to hypoxia; P:carbohydrate metabolic process; P:carboxylic acid metabolic process; P:oxidation-reduction process; F:catalytic activity; F:L-lactate dehydrogenase activity; F:oxidoreductase activity; F:oxidoreductase activity, acting on the CH-OH group of donors, NAD or NADP as acceptor; C:cytoplasm
TRUE	XM_023410290	mannosidase alpha class 2B member 1 [Source:NCBI gene;Acc:111657943]	2976			9	P:GO:0005975; P:GO:0006013; P:GO:0008152; F:GO:0003824; F:GO:0004559; F:GO:0016787; F:GO:0016798; F:GO:0030246; F:GO:0046872	P:carbohydrate metabolic process; P:mannose metabolic process; P:metabolic process; F:catalytic activity; F:alpha-mannosidase activity; F:hydrolase activity; F:hydrolase activity, acting on glycosyl bonds; F:carbohydrate binding; F:metal ion binding
TRUE	XM_023427962	myogenesis-regulating glycosidase-like [Source:NCBI gene;Acc:111670963]	2055			7	P:GO:0005975; P:GO:0008152; F:GO:0004553; F:GO:0016787; F:GO:0016798; C:GO:0016020; C:GO:0016021	P:carbohydrate metabolic process; P:metabolic process; F:hydrolase activity, hydrolyzing O-glycosyl compounds; F:hydrolase activity; F:hydrolase activity, acting on glycosyl bonds; C:membrane; C:integral component of membrane
TRUE	XM_023427096	galactosidase beta 1 [Source:NCBI gene;Acc:111670397]	1956			6	P:GO:0005975; P:GO:0008152; F:GO:0004553; F:GO:0004565; F:GO:0016787; F:GO:0016798	P:carbohydrate metabolic process; P:metabolic process; F:hydrolase activity, hydrolyzing O-glycosyl compounds; F:beta-galactosidase activity; F:hydrolase activity; F:hydrolase activity, acting on glycosyl bonds
TRUE	XM_023420466	beta-galactosidase-1-like protein 2 [Source:NCBI gene;Acc:111665455]	1794			6	P:GO:0005975; P:GO:0008152; F:GO:0004553; F:GO:0004565; F:GO:0016787; F:GO:0016798	P:carbohydrate metabolic process; P:metabolic process; F:hydrolase activity, hydrolyzing O-glycosyl compounds; F:beta-galactosidase activity; F:hydrolase activity; F:hydrolase activity, acting on glycosyl bonds
TRUE	XM_023422718	phosphorylase kinase regulatory subunit alpha 1 [Source:NCBI gene;Acc:111667125]	3459			6	P:GO:0005975; P:GO:0005977; F:GO:0003824; F:GO:0005516; C:GO:0005886; C:GO:0016020	P:carbohydrate metabolic process; P:glycogen metabolic process; F:catalytic activity; F:calmodulin binding; C:plasma membrane; C:membrane
TRUE	XM_023430333	alpha-N-acetylgalactosaminidase-like [Source:NCBI gene;Acc:111672770]	1308			6	P:GO:0005975; P:GO:0008152; F:GO:0003824; F:GO:0004553; F:GO:0016787; F:GO:0016798	P:carbohydrate metabolic process; P:metabolic process; F:catalytic activity; F:hydrolase activity, hydrolyzing O-glycosyl compounds; F:hydrolase activity; F:hydrolase activity, acting on glycosyl bonds

## Sheet: negative regulation of endopept
	Tags	SeqName	Description	Length	#GO	GO IDs	GO Names	Enzyme Codes	Enzyme Names	InterPro IDs	InterPro GO IDs	InterPro GO Names
TRUE	[ANNOTATED]	XM_023402785	protein AMBP-like [Source:NCBI gene;Acc:111652503]	1071	2	P:GO:0010951; F:GO:0004867	P:negative regulation of endopeptidase activity; F:serine-type endopeptidase inhibitor activity
TRUE	[ANNOTATED]	XM_023422391	kunitz-type serine protease inhibitor bitisilin-3-like [Source:NCBI gene;Acc:111666884]	648	4	P:GO:0010951; F:GO:0004867; C:GO:0016020; C:GO:0016021	P:negative regulation of endopeptidase activity; F:serine-type endopeptidase inhibitor activity; C:membrane; C:integral component of membrane
TRUE	[ANNOTATED]	XM_023424934	complement C4-like [Source:NCBI gene;Acc:111668799]	5115	5	P:GO:0010951; F:GO:0004866; F:GO:0005515; C:GO:0005576; C:GO:0005615	P:negative regulation of endopeptidase activity; F:endopeptidase inhibitor activity; F:protein binding; C:extracellular region; C:extracellular space
TRUE	[ANNOTATED]	XM_023400533	alpha-2-macroglobulin-like [Source:NCBI gene;Acc:111650623]	3969	4	P:GO:0010951; F:GO:0004866; C:GO:0005576; C:GO:0005615	P:negative regulation of endopeptidase activity; F:endopeptidase inhibitor activity; C:extracellular region; C:extracellular space
TRUE	[ANNOTATED]	XM_023405040	alpha-2-HS-glycoprotein-like [Source:NCBI gene;Acc:111654147]	1227	3	P:GO:0010951; F:GO:0004869; C:GO:0005615	P:negative regulation of endopeptidase activity; F:cysteine-type endopeptidase inhibitor activity; C:extracellular space
TRUE	[ANNOTATED]	XM_023424156	serpin family C member 1 [Source:NCBI gene;Acc:111668176]	1353	7	P:GO:0010951; P:GO:0030193; P:GO:0071391; P:GO:2000266; F:GO:0004867; F:GO:0008201; C:GO:0005615	P:negative regulation of endopeptidase activity; P:regulation of blood coagulation; P:cellular response to estrogen stimulus; P:regulation of blood coagulation, intrinsic pathway; F:serine-type endopeptidase inhibitor activity; F:heparin binding; C:extracellular space
TRUE	[ANNOTATED]	XM_023420603	complement C3-like [Source:NCBI gene;Acc:111665557]	4746	6	P:GO:0006956; P:GO:0010951; F:GO:0004866; F:GO:0005515; C:GO:0005576; C:GO:0005615	P:complement activation; P:negative regulation of endopeptidase activity; F:endopeptidase inhibitor activity; F:protein binding; C:extracellular region; C:extracellular space
TRUE	[ANNOTATED]	XM_023420600	complement C3 [Source:NCBI gene;Acc:111665554]	4980	6	P:GO:0006956; P:GO:0010951; F:GO:0004866; F:GO:0005515; C:GO:0005576; C:GO:0005615	P:complement activation; P:negative regulation of endopeptidase activity; F:endopeptidase inhibitor activity; F:protein binding; C:extracellular region; C:extracellular space
TRUE	[ANNOTATED]	XM_023420607	complement C3-like [Source:NCBI gene;Acc:111665563]	4983	6	P:GO:0006956; P:GO:0010951; F:GO:0004866; F:GO:0005515; C:GO:0005576; C:GO:0005615	P:complement activation; P:negative regulation of endopeptidase activity; F:endopeptidase inhibitor activity; F:protein binding; C:extracellular region; C:extracellular space
TRUE	[ANNOTATED]	XM_023420699	complement C3-like [Source:NCBI gene;Acc:111665627]	5094	5	P:GO:0010951; F:GO:0004866; F:GO:0005515; C:GO:0005576; C:GO:0005615	P:negative regulation of endopeptidase activity; F:endopeptidase inhibitor activity; F:protein binding; C:extracellular region; C:extracellular space
TRUE	[ANNOTATED]	XM_023424610	complement C5 [Source:NCBI gene;Acc:111668547]	5046	5	P:GO:0010951; F:GO:0004866; F:GO:0005515; C:GO:0005576; C:GO:0005615	P:negative regulation of endopeptidase activity; F:endopeptidase inhibitor activity; F:protein binding; C:extracellular region; C:extracellular space
TRUE	[ANNOTATED]	XM_023410958_XM_023410959	protein phosphatase 1 regulatory subunit 1B-like [Source:NCBI gene;Acc:111658431]	582	3	P:GO:0007165; P:GO:0032515; F:GO:0004864	P:signal transduction; P:negative regulation of phosphoprotein phosphatase activity; F:protein phosphatase inhibitor activity
TRUE	[ANNOTATED]	XM_023418443	plasma protease C1 inhibitor-like [Source:NCBI gene;Acc:111664010]	1794	5	P:GO:0010951; P:GO:0030193; P:GO:0045916; F:GO:0004867; C:GO:0005615	P:negative regulation of endopeptidase activity; P:regulation of blood coagulation; P:negative regulation of complement activation; F:serine-type endopeptidase inhibitor activity; C:extracellular space
TRUE	[ANNOTATED]	XM_023405534	calcium/calmodulin dependent protein kinase II inhibitor 2 [Source:NCBI gene;Acc:111654490]	240	1	F:GO:0004860	F:protein kinase inhibitor activity
TRUE	[ANNOTATED]	XM_023428694	antihemorrhagic factor cHLP-B-like [Source:NCBI gene;Acc:111671573]	1527	2	P:GO:0010951; F:GO:0004869	P:negative regulation of endopeptidase activity; F:cysteine-type endopeptidase inhibitor activity
TRUE	[ANNOTATED]	XM_023403412	annexin A3-like [Source:NCBI gene;Acc:111652987]	1017	4	P:GO:0043086; F:GO:0004859; F:GO:0005509; F:GO:0005544	P:negative regulation of catalytic activity; F:phospholipase inhibitor activity; F:calcium ion binding; F:calcium-dependent phospholipid binding
TRUE	[ANNOTATED]	XM_023395328	inter-alpha-trypsin inhibitor heavy chain 2 [Source:NCBI gene;Acc:111645975]	2841	3	P:GO:0010951; P:GO:0030212; F:GO:0004867	P:negative regulation of endopeptidase activity; P:hyaluronan metabolic process; F:serine-type endopeptidase inhibitor activity
TRUE	[ANNOTATED]	XM_023396269	papilin-like [Source:NCBI gene;Acc:111646704]	1380	4	P:GO:0010951; F:GO:0004867; C:GO:0016020; C:GO:0016021	P:negative regulation of endopeptidase activity; F:serine-type endopeptidase inhibitor activity; C:membrane; C:integral component of membrane
TRUE	[ANNOTATED]	XM_023404321_XM_023404322	glucagon receptor [Source:NCBI gene;Acc:111653674]	1419	12	P:GO:0007166; P:GO:0007186; P:GO:0010906; P:GO:0038192; P:GO:0071377; F:GO:0004888; F:GO:0004930; F:GO:0004967; F:GO:0016519; F:GO:0017046; C:GO:0016020; C:GO:0016021	P:cell surface receptor signaling pathway; P:G protein-coupled receptor signaling pathway; P:regulation of glucose metabolic process; P:gastric inhibitory peptide signaling pathway; P:cellular response to glucagon stimulus; F:transmembrane signaling receptor activity; F:G protein-coupled receptor activity; F:glucagon receptor activity; F:gastric inhibitory peptide receptor activity; F:peptide hor…
TRUE	[ANNOTATED]	XM_023408796	kunitz-type protease inhibitor 1-like [Source:NCBI gene;Acc:111656893]	1464	3	P:GO:0010951; F:GO:0004867; F:GO:0005515	P:negative regulation of endopeptidase activity; F:serine-type endopeptidase inhibitor activity; F:protein binding
TRUE	[ANNOTATED]	XM_023427407	DNA fragmentation factor subunit alpha [Source:NCBI gene;Acc:111670619]	945	4	P:GO:0006309; P:GO:0006915; P:GO:0032076; F:GO:0060703	P:apoptotic DNA fragmentation; P:apoptotic process; P:negative regulation of deoxyribonuclease activity; F:deoxyribonuclease inhibitor activity
TRUE	[ANNOTATED]	XM_023428795_XM_023428796	kininogen-1-like [Source:NCBI gene;Acc:111671655]	1281	2	P:GO:0010951; F:GO:0004869	P:negative regulation of endopeptidase activity; F:cysteine-type endopeptidase inhibitor activity
TRUE	[ANNOTATED]	XM_023428762	fetuin-B-like [Source:NCBI gene;Acc:111671630]	1053	2	P:GO:0010951; F:GO:0004869	P:negative regulation of endopeptidase activity; F:cysteine-type endopeptidase inhibitor activity
TRUE	[ANNOTATED]	XM_023394508	anosmin-1-like [Source:NCBI gene;Acc:111645343]	2154	4	P:GO:0010466; F:GO:0005515; F:GO:0030414; C:GO:0005576	P:negative regulation of peptidase activity; F:protein binding; F:peptidase inhibitor activity; C:extracellular region
TRUE	[ANNOTATED]	XM_023427963	inter-alpha-trypsin inhibitor heavy chain H3-like [Source:NCBI gene;Acc:111670964]	2586	3	P:GO:0010951; P:GO:0030212; F:GO:0004867	P:negative regulation of endopeptidase activity; P:hyaluronan metabolic process; F:serine-type endopeptidase inhibitor activity
TRUE	[ANNOTATED]	XM_023408880	antihemorrhagic factor cHLP-B-like [Source:NCBI gene;Acc:111656954]	1101	2	P:GO:0010951; F:GO:0004869	P:negative regulation of endopeptidase activity; F:cysteine-type endopeptidase inhibitor activity
TRUE	[ANNOTATED]	XM_023416455	Na(+)/H(+) exchange regulatory cofactor NHE-RF3-like [Source:NCBI gene;Acc:111662559]	1206	5	P:GO:0006811; P:GO:0007168; P:GO:0031283; F:GO:0005515; F:GO:0030251	P:ion transport; P:receptor guanylyl cyclase signaling pathway; P:negative regulation of guanylate cyclase activity; F:protein binding; F:guanylate cyclase inhibitor activity

## Sheet: proteolysis
SeqName	Description	Length	#GO	GO IDs	GO Names	Enzyme Codes	Enzyme Names	InterPro IDs
XM_023411236	matrix metalloproteinase-17-like [Source:NCBI gene;Acc:111658656]	1698	10	P:GO:0006508; P:GO:0097374; F:GO:0004222; F:GO:0008233; F:GO:0008237; F:GO:0008270; F:GO:0016787; F:GO:0046872; C:GO:0016021; C:GO:0031012	P:proteolysis; P:sensory neuron axon guidance; F:metalloendopeptidase activity; F:peptidase activity; F:metallopeptidase activity; F:zinc ion binding; F:hydrolase activity; F:metal ion binding; C:integral component of membrane; C:extracellular matrix
XM_023395968	trypsin-3-like [Source:NCBI gene;Acc:111646468]	345	2	P:GO:0006508; F:GO:0004252	P:proteolysis; F:serine-type endopeptidase activity
XM_023428962	proproteinase E-like [Source:NCBI gene;Acc:111671767]	765	2	P:GO:0006508; F:GO:0004252	P:proteolysis; F:serine-type endopeptidase activity
XM_023395996	cathepsin L-like [Source:NCBI gene;Acc:111646489]	1377	4	P:GO:0006508; P:GO:0010951; F:GO:0004869; F:GO:0008234	P:proteolysis; P:negative regulation of endopeptidase activity; F:cysteine-type endopeptidase inhibitor activity; F:cysteine-type peptidase activity
XM_023396859	calpain-1 catalytic subunit-like [Source:NCBI gene;Acc:111647234]	2121	6	P:GO:0006508; F:GO:0004198; F:GO:0005509; F:GO:0008233; F:GO:0008234; F:GO:0016787	P:proteolysis; F:calcium-dependent cysteine-type endopeptidase activity; F:calcium ion binding; F:peptidase activity; F:cysteine-type peptidase activity; F:hydrolase activity
XM_023409360	trypsin-1 [Source:NCBI gene;Acc:111657268]	729	5	P:GO:0006508; F:GO:0004252; F:GO:0008233; F:GO:0008236; F:GO:0016787	P:proteolysis; F:serine-type endopeptidase activity; F:peptidase activity; F:serine-type peptidase activity; F:hydrolase activity
XM_023409372	anionic trypsin-1-like [Source:NCBI gene;Acc:111657273]	744	5	P:GO:0006508; F:GO:0004252; F:GO:0008233; F:GO:0008236; F:GO:0016787	P:proteolysis; F:serine-type endopeptidase activity; F:peptidase activity; F:serine-type peptidase activity; F:hydrolase activity
XM_023400545	complement factor B-like [Source:NCBI gene;Acc:111650634]	2313	4	P:GO:0006508; P:GO:0006956; F:GO:0004252; C:GO:0005576	P:proteolysis; P:complement activation; F:serine-type endopeptidase activity; C:extracellular region
XM_023410333_XM_023410334	calpain-5-like [Source:NCBI gene;Acc:111657970]	1893	5	P:GO:0006508; F:GO:0004198; F:GO:0008233; F:GO:0008234; F:GO:0016787	P:proteolysis; F:calcium-dependent cysteine-type endopeptidase activity; F:peptidase activity; F:cysteine-type peptidase activity; F:hydrolase activity
XM_023398640	caspase-8-like [Source:NCBI gene;Acc:111648895]	1680	7	P:GO:0006508; P:GO:0042981; F:GO:0004197; F:GO:0005515; F:GO:0008233; F:GO:0008234; F:GO:0016787	P:proteolysis; P:regulation of apoptotic process; F:cysteine-type endopeptidase activity; F:protein binding; F:peptidase activity; F:cysteine-type peptidase activity; F:hydrolase activity
XM_023429442	coagulation factor IX-like [Source:NCBI gene;Acc:111672128]	1623	8	P:GO:0006508; P:GO:0007596; F:GO:0004252; F:GO:0005509; F:GO:0008233; F:GO:0008236; F:GO:0016787; C:GO:0005576	P:proteolysis; P:blood coagulation; F:serine-type endopeptidase activity; F:calcium ion binding; F:peptidase activity; F:serine-type peptidase activity; F:hydrolase activity; C:extracellular region
XM_023428597	indian hedgehog B protein-like [Source:NCBI gene;Acc:111671496]	1311	10	P:GO:0006508; P:GO:0007267; P:GO:0007275; P:GO:0016539; F:GO:0008233; F:GO:0016787; F:GO:0046872; C:GO:0005615; C:GO:0005886; C:GO:0016020	P:proteolysis; P:cell-cell signaling; P:multicellular organism development; P:intein-mediated protein splicing; F:peptidase activity; F:hydrolase activity; F:metal ion binding; C:extracellular space; C:plasma membrane; C:membrane
XM_023396443	coagulation factor II, thrombin [Source:NCBI gene;Acc:111646879]	1482	8	P:GO:0006508; P:GO:0007596; F:GO:0004252; F:GO:0005509; F:GO:0008233; F:GO:0008236; F:GO:0016787; C:GO:0005576	P:proteolysis; P:blood coagulation; F:serine-type endopeptidase activity; F:calcium ion binding; F:peptidase activity; F:serine-type peptidase activity; F:hydrolase activity; C:extracellular region
XM_023418304	chymotrypsin-like elastase family member 2A [Source:NCBI gene;Acc:111663913]	810	5	P:GO:0006508; F:GO:0004252; F:GO:0008233; F:GO:0008236; F:GO:0016787	P:proteolysis; F:serine-type endopeptidase activity; F:peptidase activity; F:serine-type peptidase activity; F:hydrolase activity
XM_023397390	ATP/GTP binding protein like 1 [Source:NCBI gene;Acc:111647738]	3165	3	P:GO:0006508; F:GO:0004181; F:GO:0008270	P:proteolysis; F:metallocarboxypeptidase activity; F:zinc ion binding
XM_023404538	hepatocyte growth factor-like protein [Source:NCBI gene;Acc:111653835]	2124	4	P:GO:0006508; P:GO:0006954; P:GO:0030282; F:GO:0004252	P:proteolysis; P:inflammatory response; P:bone mineralization; F:serine-type endopeptidase activity
XM_023414391	cathepsin L [Source:NCBI gene;Acc:111660948]	1011	4	P:GO:0006508; F:GO:0008233; F:GO:0008234; F:GO:0016787	P:proteolysis; F:peptidase activity; F:cysteine-type peptidase activity; F:hydrolase activity
XM_023414436_XM_023414437	ATP/GTP binding protein 1 [Source:NCBI gene;Acc:111660977]	3531	3	P:GO:0006508; F:GO:0004181; F:GO:0008270	P:proteolysis; F:metallocarboxypeptidase activity; F:zinc ion binding
XM_023399153	sentrin-specific protease 2-like [Source:NCBI gene;Acc:111649391]	1815	2	P:GO:0006508; F:GO:0008234	P:proteolysis; F:cysteine-type peptidase activity
XM_023429924	plasminogen [Source:NCBI gene;Acc:111672494]	2412	10	P:GO:0006508; P:GO:0007596; P:GO:0007599; P:GO:0042730; P:GO:0048771; F:GO:0004252; F:GO:0008233; F:GO:0008236; F:GO:0016787; C:GO:0005576	P:proteolysis; P:blood coagulation; P:hemostasis; P:fibrinolysis; P:tissue remodeling; F:serine-type endopeptidase activity; F:peptidase activity; F:serine-type peptidase activity; F:hydrolase activity; C:extracellular region
XM_023402445	membrane metalloendopeptidase [Source:NCBI gene;Acc:111652234]	2229	5	P:GO:0006508; F:GO:0004222; F:GO:0008237; C:GO:0016020; C:GO:0016021	P:proteolysis; F:metalloendopeptidase activity; F:metallopeptidase activity; C:membrane; C:integral component of membrane
XM_023422438_XM_023422439	mucosa-associated lymphoid tissue lymphoma translocation protein 1-like [Source:NCBI gene;Acc:111666915]	1623	2	P:GO:0006508; F:GO:0004197	P:proteolysis; F:cysteine-type endopeptidase activity
XM_023397402	carboxypeptidase A2-like [Source:NCBI gene;Acc:111647748]	1359	4	P:GO:0006508; F:GO:0004180; F:GO:0004181; F:GO:0008270	P:proteolysis; F:carboxypeptidase activity; F:metallocarboxypeptidase activity; F:zinc ion binding
XM_023421605	complement factor B-like [Source:NCBI gene;Acc:111666299]	2289	4	P:GO:0006508; P:GO:0006956; F:GO:0004252; C:GO:0005576	P:proteolysis; P:complement activation; F:serine-type endopeptidase activity; C:extracellular region
XM_023421642	coagulation factor IX-like [Source:NCBI gene;Acc:111666341]	1494	8	P:GO:0006508; P:GO:0007596; F:GO:0004252; F:GO:0005509; F:GO:0008233; F:GO:0008236; F:GO:0016787; C:GO:0005576	P:proteolysis; P:blood coagulation; F:serine-type endopeptidase activity; F:calcium ion binding; F:peptidase activity; F:serine-type peptidase activity; F:hydrolase activity; C:extracellular region
XM_023399648	pyroglutamyl-peptidase I [Source:NCBI gene;Acc:111649945]	633	4	P:GO:0006508; F:GO:0008233; F:GO:0016920; C:GO:0005829	P:proteolysis; F:peptidase activity; F:pyroglutamyl-peptidase activity; C:cytosol
XM_023430990	plasma kallikrein-like [Source:NCBI gene;Acc:111673270]	1227	3	P:GO:0006508; F:GO:0005515; C:GO:0005576	P:proteolysis; F:protein binding; C:extracellular region
XM_023393924	ADAM metallopeptidase with thrombospondin type 1 motif 13 [Source:NCBI gene;Acc:111644942]	4191	3	P:GO:0006508; F:GO:0004222; F:GO:0008237	P:proteolysis; F:metalloendopeptidase activity; F:metallopeptidase activity
XM_023414525	complement factor I-like [Source:NCBI gene;Acc:111661063]	1806	9	P:GO:0006508; P:GO:0006897; F:GO:0004252; F:GO:0005044; F:GO:0005515; F:GO:0008233; F:GO:0008236; F:GO:0016787; C:GO:0016020	P:proteolysis; P:endocytosis; F:serine-type endopeptidase activity; F:scavenger receptor activity; F:protein binding; F:peptidase activity; F:serine-type peptidase activity; F:hydrolase activity; C:membrane
XM_023414516	complement factor I-like [Source:NCBI gene;Acc:111661054]	1641	6	P:GO:0006508; P:GO:0006897; F:GO:0004252; F:GO:0005044; F:GO:0005515; C:GO:0016020	P:proteolysis; P:endocytosis; F:serine-type endopeptidase activity; F:scavenger receptor activity; F:protein binding; C:membrane
XM_023409164	carboxypeptidase N subunit 1 [Source:NCBI gene;Acc:111657127]	1350	3	P:GO:0006508; F:GO:0004181; F:GO:0008270	P:proteolysis; F:metallocarboxypeptidase activity; F:zinc ion binding
XM_023401677	angiotensin I converting enzyme 2 [Source:NCBI gene;Acc:111651666]	2424	9	P:GO:0006508; F:GO:0004180; F:GO:0008233; F:GO:0008237; F:GO:0008241; F:GO:0016787; F:GO:0046872; C:GO:0016020; C:GO:0016021	P:proteolysis; F:carboxypeptidase activity; F:peptidase activity; F:metallopeptidase activity; F:peptidyl-dipeptidase activity; F:hydrolase activity; F:metal ion binding; C:membrane; C:integral component of membrane
XM_023405197	disintegrin and metalloproteinase domain-containing protein 10-like [Source:NCBI gene;Acc:111654257]	2046	5	P:GO:0006508; F:GO:0004222; F:GO:0008237; C:GO:0016020; C:GO:0016021	P:proteolysis; F:metalloendopeptidase activity; F:metallopeptidase activity; C:membrane; C:integral component of membrane
XM_023410543	hepsin [Source:NCBI gene;Acc:111658126]	1284	12	P:GO:0006508; P:GO:0006897; P:GO:0072378; P:GO:1900003; F:GO:0004252; F:GO:0005044; F:GO:0008233; F:GO:0008236; F:GO:0016787; F:GO:0070008; C:GO:0016020; C:GO:0016021	P:proteolysis; P:endocytosis; P:blood coagulation, fibrin clot formation; P:regulation of serine-type endopeptidase activity; F:serine-type endopeptidase activity; F:scavenger receptor activity; F:peptidase activity; F:serine-type peptidase activity; F:hydrolase activity; F:serine-type exopeptidase activity; C:membrane; C:integral component of membrane
XM_023423405	proteasome 20S subunit alpha 5 [Source:NCBI gene;Acc:111667661]	726	13	P:GO:0006508; P:GO:0006511; P:GO:0043161; P:GO:0051603; F:GO:0004175; F:GO:0004298; F:GO:0008233; F:GO:0016787; C:GO:0000502; C:GO:0005634; C:GO:0005737; C:GO:0005839; C:GO:0019773	P:proteolysis; P:ubiquitin-dependent protein catabolic process; P:proteasome-mediated ubiquitin-dependent protein catabolic process; P:proteolysis involved in cellular protein catabolic process; F:endopeptidase activity; F:threonine-type endopeptidase activity; F:peptidase activity; F:hydrolase activity; C:proteasome complex; C:nucleus; C:cytoplasm; C:proteasome core complex; C:proteasome core co…
XM_023408270	cathepsin A [Source:NCBI gene;Acc:111656535]	1419	5	P:GO:0006508; F:GO:0004180; F:GO:0004185; F:GO:0008233; F:GO:0016787	P:proteolysis; F:carboxypeptidase activity; F:serine-type carboxypeptidase activity; F:peptidase activity; F:hydrolase activity
XM_023394029	bone morphogenetic protein 1-like [Source:NCBI gene;Acc:111645016]	2913	14	P:GO:0001501; P:GO:0001503; P:GO:0006508; P:GO:0009953; P:GO:0032964; P:GO:0033333; P:GO:0048264; F:GO:0004222; F:GO:0005509; F:GO:0008233; F:GO:0008237; F:GO:0008270; F:GO:0016787; F:GO:0046872	P:skeletal system development; P:ossification; P:proteolysis; P:dorsal/ventral pattern formation; P:collagen biosynthetic process; P:fin development; P:determination of ventral identity; F:metalloendopeptidase activity; F:calcium ion binding; F:peptidase activity; F:metallopeptidase activity; F:zinc ion binding; F:hydrolase activity; F:metal ion binding
XM_023419859	chymotrypsin like [Source:NCBI gene;Acc:111665008]	786	5	P:GO:0006508; F:GO:0004252; F:GO:0008233; F:GO:0008236; F:GO:0016787	P:proteolysis; F:serine-type endopeptidase activity; F:peptidase activity; F:serine-type peptidase activity; F:hydrolase activity
XM_023419861	trypsin-3-like [Source:NCBI gene;Acc:111665011]	744	5	P:GO:0006508; F:GO:0004252; F:GO:0008233; F:GO:0008236; F:GO:0016787	P:proteolysis; F:serine-type endopeptidase activity; F:peptidase activity; F:serine-type peptidase activity; F:hydrolase activity
XM_023419860	trypsin-3 [Source:NCBI gene;Acc:111665009]	744	5	P:GO:0006508; F:GO:0004252; F:GO:0008233; F:GO:0008236; F:GO:0016787	P:proteolysis; F:serine-type endopeptidase activity; F:peptidase activity; F:serine-type peptidase activity; F:hydrolase activity
XM_023424389	haptoglobin-like [Source:NCBI gene;Acc:111668349]	957	2	P:GO:0006508; F:GO:0004252	P:proteolysis; F:serine-type endopeptidase activity
XM_023401332	vitamin K-dependent protein C-like [Source:NCBI gene;Acc:111651344]	1203	8	P:GO:0006508; P:GO:0007596; F:GO:0004252; F:GO:0005509; F:GO:0008233; F:GO:0008236; F:GO:0016787; C:GO:0005576	P:proteolysis; P:blood coagulation; F:serine-type endopeptidase activity; F:calcium ion binding; F:peptidase activity; F:serine-type peptidase activity; F:hydrolase activity; C:extracellular region
XM_023397196	X-prolyl aminopeptidase 3 [Source:NCBI gene;Acc:111647575]	1341	6	P:GO:0006508; P:GO:0007369; F:GO:0004177; F:GO:0016787; F:GO:0030145; F:GO:0046872	P:proteolysis; P:gastrulation; F:aminopeptidase activity; F:hydrolase activity; F:manganese ion binding; F:metal ion binding
XM_023411599	hyaluronan-binding protein 2-like [Source:NCBI gene;Acc:111658901]	1476	6	P:GO:0006508; F:GO:0004252; F:GO:0008233; F:GO:0008236; F:GO:0016787; C:GO:0005576	P:proteolysis; F:serine-type endopeptidase activity; F:peptidase activity; F:serine-type peptidase activity; F:hydrolase activity; C:extracellular region
XM_023412482	legumain [Source:NCBI gene;Acc:111659502]	1311	4	P:GO:0006508; P:GO:0031103; P:GO:0042246; F:GO:0008233	P:proteolysis; P:axon regeneration; P:tissue regeneration; F:peptidase activity
XM_023423984	ubiquitin specific peptidase 20 [Source:NCBI gene;Acc:111668053]	2847	12	P:GO:0006508; P:GO:0006511; P:GO:0016579; P:GO:0021551; P:GO:1904888; F:GO:0004843; F:GO:0008233; F:GO:0008234; F:GO:0008270; F:GO:0016787; F:GO:0036459; F:GO:0046872	P:proteolysis; P:ubiquitin-dependent protein catabolic process; P:protein deubiquitination; P:central nervous system morphogenesis; P:cranial skeletal system development; F:thiol-dependent ubiquitin-specific protease activity; F:peptidase activity; F:cysteine-type peptidase activity; F:zinc ion binding; F:hydrolase activity; F:thiol-dependent ubiquitinyl hydrolase activity; F:metal ion binding
XM_023407019	carboxypeptidase A1 [Source:NCBI gene;Acc:111655568]	1299	4	P:GO:0006508; F:GO:0004180; F:GO:0004181; F:GO:0008270	P:proteolysis; F:carboxypeptidase activity; F:metallocarboxypeptidase activity; F:zinc ion binding
XM_023393290	carboxypeptidase B2 [Source:NCBI gene;Acc:111644417]	1287	4	P:GO:0006508; F:GO:0004180; F:GO:0004181; F:GO:0008270	P:proteolysis; F:carboxypeptidase activity; F:metallocarboxypeptidase activity; F:zinc ion binding
XM_023400906	rhomboid like 3 [Source:NCBI gene;Acc:111650954]	1155	8	P:GO:0006508; F:GO:0004252; F:GO:0005509; F:GO:0008233; F:GO:0008236; F:GO:0016787; C:GO:0016020; C:GO:0016021	P:proteolysis; F:serine-type endopeptidase activity; F:calcium ion binding; F:peptidase activity; F:serine-type peptidase activity; F:hydrolase activity; C:membrane; C:integral component of membrane
XM_023396393	coagulation factor VII-like [Source:NCBI gene;Acc:111646836]	1395	6	P:GO:0006508; P:GO:0007596; P:GO:0030195; F:GO:0004252; F:GO:0005509; C:GO:0005576	P:proteolysis; P:blood coagulation; P:negative regulation of blood coagulation; F:serine-type endopeptidase activity; F:calcium ion binding; C:extracellular region
XM_023396396	vitamin K-dependent protein Z-like [Source:NCBI gene;Acc:111646839]	1362	5	P:GO:0006508; P:GO:0007596; F:GO:0004252; F:GO:0005509; C:GO:0005576	P:proteolysis; P:blood coagulation; F:serine-type endopeptidase activity; F:calcium ion binding; C:extracellular region
XM_023396394	coagulation factor VII-like [Source:NCBI gene;Acc:111646837]	1353	9	P:GO:0006508; P:GO:0007596; P:GO:0072378; F:GO:0004252; F:GO:0005509; F:GO:0008233; F:GO:0008236; F:GO:0016787; C:GO:0005576	P:proteolysis; P:blood coagulation; P:blood coagulation, fibrin clot formation; F:serine-type endopeptidase activity; F:calcium ion binding; F:peptidase activity; F:serine-type peptidase activity; F:hydrolase activity; C:extracellular region
XM_023396391	uncharacterized LOC111646833 [Source:NCBI gene;Acc:111646833]	2484	7	P:GO:0006508; F:GO:0004252; F:GO:0005509; F:GO:0008233; F:GO:0008236; F:GO:0016787; C:GO:0005576	P:proteolysis; F:serine-type endopeptidase activity; F:calcium ion binding; F:peptidase activity; F:serine-type peptidase activity; F:hydrolase activity; C:extracellular region
XM_023408446	cathepsin D [Source:NCBI gene;Acc:111656646]	1194	8	P:GO:0003406; P:GO:0006508; P:GO:0009617; P:GO:0061061; F:GO:0004190; F:GO:0008233; F:GO:0016787; C:GO:0005764	P:retinal pigment epithelium development; P:proteolysis; P:response to bacterium; P:muscle structure development; F:aspartic-type endopeptidase activity; F:peptidase activity; F:hydrolase activity; C:lysosome
XM_023395066	phosphate regulating endopeptidase homolog X-linked [Source:NCBI gene;Acc:111645762]	2250	3	P:GO:0006508; F:GO:0004222; F:GO:0008237	P:proteolysis; F:metalloendopeptidase activity; F:metallopeptidase activity
XM_023428890	nardilysin convertase [Source:NCBI gene;Acc:111671724]	3312	4	P:GO:0006508; F:GO:0003824; F:GO:0004222; F:GO:0046872	P:proteolysis; F:catalytic activity; F:metalloendopeptidase activity; F:metal ion binding
XM_023396392	coagulation factor X-like [Source:NCBI gene;Acc:111646835]	1467	8	P:GO:0006508; P:GO:0007596; F:GO:0004252; F:GO:0005509; F:GO:0008233; F:GO:0008236; F:GO:0016787; C:GO:0005576	P:proteolysis; P:blood coagulation; F:serine-type endopeptidase activity; F:calcium ion binding; F:peptidase activity; F:serine-type peptidase activity; F:hydrolase activity; C:extracellular region
XM_023407936	chymotrypsin-like elastase family member 2A [Source:NCBI gene;Acc:111656276]	807	5	P:GO:0006508; F:GO:0004252; F:GO:0008233; F:GO:0008236; F:GO:0016787	P:proteolysis; F:serine-type endopeptidase activity; F:peptidase activity; F:serine-type peptidase activity; F:hydrolase activity

## Sheet: oxidation-reduction 
1	Tags	SeqName	Description	Length	#GO	GO IDs	GO Names	Enzyme Codes	Enzyme Names	InterPro IDs	InterPro GO IDs	InterPro GO Names
2	[ANNOTATED]	XM_023393785	isovaleryl-CoA dehydrogenase [Source:NCBI gene;Acc:111644787]	1254	5	P:GO:0055114; F:GO:0003995; F:GO:0016491; F:GO:0016627; F:GO:0050660	P:oxidation-reduction process; F:acyl-CoA dehydrogenase activity; F:oxidoreductase activity; F:oxidoreductase activity, acting on the CH-CH group of donors; F:flavin adenine dinucleotide binding
3	[ANNOTATED]	XM_023416088	cytochrome P450 2G1-like [Source:NCBI gene;Acc:111662280]	1476	6	P:GO:0055114; F:GO:0005506; F:GO:0016705; F:GO:0020037; C:GO:0016020; C:GO:0016021	P:oxidation-reduction process; F:iron ion binding; F:oxidoreductase activity, acting on paired donors, with incorporation or reduction of molecular oxygen; F:heme binding; C:membrane; C:integral component of membrane
4	[ANNOTATED]	XM_023397727	3-hydroxy-3-methylglutaryl-CoA reductase [Source:NCBI gene;Acc:111647996]	2535	14	P:GO:0007519; P:GO:0008299; P:GO:0015936; P:GO:0055114; F:GO:0004420; F:GO:0005515; F:GO:0016491; F:GO:0016616; F:GO:0050661; F:GO:0050662; C:GO:0005783; C:GO:0005789; C:GO:0016020; C:GO:0016021	P:skeletal muscle tissue development; P:isoprenoid biosynthetic process; P:coenzyme A metabolic process; P:oxidation-reduction process; F:hydroxymethylglutaryl-CoA reductase (NADPH) activity; F:protein binding; F:oxidoreductase activity; F:oxidoreductase activity, acting on the CH-OH group of donors, NAD or NADP as acceptor; F:NADP binding; F:coenzyme binding; C:endoplasmic reticulum; C:endoplasm…
5	[ANNOTATED]	XM_023423678	sulfite oxidase [Source:NCBI gene;Acc:111667832]	1728	6	P:GO:0042128; P:GO:0055114; F:GO:0016491; F:GO:0020037; F:GO:0030151; F:GO:0046872	P:nitrate assimilation; P:oxidation-reduction process; F:oxidoreductase activity; F:heme binding; F:molybdenum ion binding; F:metal ion binding
6	[ANNOTATED]	XM_023412548	isocitrate dehydrogenase (NADP(+)) 1 [Source:NCBI gene;Acc:111659558]	1236	10	P:GO:0006099; P:GO:0006102; P:GO:0030097; P:GO:0055114; F:GO:0000287; F:GO:0004450; F:GO:0016491; F:GO:0016616; F:GO:0046872; F:GO:0051287	P:tricarboxylic acid cycle; P:isocitrate metabolic process; P:hemopoiesis; P:oxidation-reduction process; F:magnesium ion binding; F:isocitrate dehydrogenase (NADP+) activity; F:oxidoreductase activity; F:oxidoreductase activity, acting on the CH-OH group of donors, NAD or NADP as acceptor; F:metal ion binding; F:NAD binding
7	[ANNOTATED]	XM_023411667	egl-9 family hypoxia inducible factor 1 [Source:NCBI gene;Acc:111658942]	1080	6	P:GO:0055114; F:GO:0005506; F:GO:0016491; F:GO:0016705; F:GO:0031418; F:GO:0046872	P:oxidation-reduction process; F:iron ion binding; F:oxidoreductase activity; F:oxidoreductase activity, acting on paired donors, with incorporation or reduction of molecular oxygen; F:L-ascorbic acid binding; F:metal ion binding
8	[ANNOTATED]	XM_023409845	lanosterol 14-alpha demethylase [Source:NCBI gene;Acc:111657606]	2001	10	P:GO:0001878; P:GO:0055114; P:GO:0070988; F:GO:0004497; F:GO:0005506; F:GO:0008398; F:GO:0016491; F:GO:0016705; F:GO:0020037; F:GO:0046872	P:response to yeast; P:oxidation-reduction process; P:demethylation; F:monooxygenase activity; F:iron ion binding; F:sterol 14-demethylase activity; F:oxidoreductase activity; F:oxidoreductase activity, acting on paired donors, with incorporation or reduction of molecular oxygen; F:heme binding; F:metal ion binding
9	[ANNOTATED]	XM_023425831	sphingolipid delta(4)-desaturase DES1-like [Source:NCBI gene;Acc:111669504]	972	9	P:GO:0006629; P:GO:0030148; P:GO:0055114; F:GO:0016491; F:GO:0042284; C:GO:0005783; C:GO:0005789; C:GO:0016020; C:GO:0016021	P:lipid metabolic process; P:sphingolipid biosynthetic process; P:oxidation-reduction process; F:oxidoreductase activity; F:sphingolipid delta-4 desaturase activity; C:endoplasmic reticulum; C:endoplasmic reticulum membrane; C:membrane; C:integral component of membrane
10	[ANNOTATED]	XM_023417465	cytochrome P450 3A40 [Source:NCBI gene;Acc:111663301]	1506	10	P:GO:0055114; F:GO:0004497; F:GO:0005506; F:GO:0016491; F:GO:0016705; F:GO:0016712; F:GO:0020037; F:GO:0046872; C:GO:0016020; C:GO:0016021	P:oxidation-reduction process; F:monooxygenase activity; F:iron ion binding; F:oxidoreductase activity; F:oxidoreductase activity, acting on paired donors, with incorporation or reduction of molecular oxygen; F:oxidoreductase activity, acting on paired donors, with incorporation or reduction of molecular oxygen, reduced flavin or flavoprotein as one donor, and incorporation of one atom of oxygen;…
11	[ANNOTATED]	XM_023407680	sterol-C5-desaturase [Source:NCBI gene;Acc:111656091]	909	6	P:GO:0008610; P:GO:0055114; F:GO:0005506; F:GO:0016491; C:GO:0016020; C:GO:0016021	P:lipid biosynthetic process; P:oxidation-reduction process; F:iron ion binding; F:oxidoreductase activity; C:membrane; C:integral component of membrane
12	[ANNOTATED]	XM_023405018	ribonucleoside-diphosphate reductase large subunit [Source:NCBI gene;Acc:111654130]	2382	6	P:GO:0006260; P:GO:0055114; F:GO:0000166; F:GO:0004748; F:GO:0005524; F:GO:0016491	P:DNA replication; P:oxidation-reduction process; F:nucleotide binding; F:ribonucleoside-diphosphate reductase activity, thioredoxin disulfide as acceptor; F:ATP binding; F:oxidoreductase activity
13	[ANNOTATED]	XM_023408561	quinoid dihydropteridine reductase [Source:NCBI gene;Acc:111656731]	711	2	P:GO:0055114; F:GO:0016491	P:oxidation-reduction process; F:oxidoreductase activity
14	[ANNOTATED]	XM_023427261	3-keto-steroid reductase-like [Source:NCBI gene;Acc:111670521]	1023	5	P:GO:0006695; P:GO:0055114; F:GO:0000253; C:GO:0016020; C:GO:0016021	P:cholesterol biosynthetic process; P:oxidation-reduction process; F:3-keto sterol reductase activity; C:membrane; C:integral component of membrane
15	[ANNOTATED]	XM_023418303	beta,beta-carotene 9',10'-oxygenase-like [Source:NCBI gene;Acc:111663912]	1632	3	P:GO:0055114; F:GO:0016702; F:GO:0046872	P:oxidation-reduction process; F:oxidoreductase activity, acting on single donors with incorporation of molecular oxygen, incorporation of two atoms of oxygen; F:metal ion binding
16	[ANNOTATED]	XM_023419201	glyoxylate reductase/hydroxypyruvate reductase-like [Source:NCBI gene;Acc:111664547]	1077	4	P:GO:0055114; F:GO:0016491; F:GO:0016616; F:GO:0051287	P:oxidation-reduction process; F:oxidoreductase activity; F:oxidoreductase activity, acting on the CH-OH group of donors, NAD or NADP as acceptor; F:NAD binding
17	[ANNOTATED]	XM_023401051	hexose-6-phosphate dehydrogenase/glucose 1-dehydrogenase [Source:NCBI gene;Acc:111651100]	2376	8	P:GO:0005975; P:GO:0006006; P:GO:0006098; P:GO:0055114; F:GO:0004345; F:GO:0016614; F:GO:0017057; F:GO:0050661	P:carbohydrate metabolic process; P:glucose metabolic process; P:pentose-phosphate shunt; P:oxidation-reduction process; F:glucose-6-phosphate dehydrogenase activity; F:oxidoreductase activity, acting on CH-OH group of donors; F:6-phosphogluconolactonase activity; F:NADP binding
18	[ANNOTATED]	XM_023412182	cytochrome b-c1 complex subunit 7 [Source:NCBI gene;Acc:111659294]	333	8	P:GO:0001525; P:GO:0006122; P:GO:0055114; C:GO:0005739; C:GO:0005743; C:GO:0005750; C:GO:0016020; C:GO:0070469	P:angiogenesis; P:mitochondrial electron transport, ubiquinol to cytochrome c; P:oxidation-reduction process; C:mitochondrion; C:mitochondrial inner membrane; C:mitochondrial respiratory chain complex III; C:membrane; C:respirasome
19	[ANNOTATED]	XM_023406743	alkB homolog 1, histone H2A dioxygenase [Source:NCBI gene;Acc:111655381]	1140	2	P:GO:0055114; F:GO:0016491	P:oxidation-reduction process; F:oxidoreductase activity
20	[ANNOTATED]	XM_023424196	pyruvate dehydrogenase E1 beta subunit [Source:NCBI gene;Acc:111668207]	1185	7	P:GO:0006086; P:GO:0043473; P:GO:0055114; F:GO:0003824; F:GO:0004738; F:GO:0004739; F:GO:0016491	P:acetyl-CoA biosynthetic process from pyruvate; P:pigmentation; P:oxidation-reduction process; F:catalytic activity; F:pyruvate dehydrogenase activity; F:pyruvate dehydrogenase (acetyl-transferring) activity; F:oxidoreductase activity
21	[ANNOTATED]	XM_023429891_XM_023429892	retinol dehydrogenase 7-like [Source:NCBI gene;Acc:111672462]	960	2	P:GO:0055114; F:GO:0016491	P:oxidation-reduction process; F:oxidoreductase activity
22	[ANNOTATED]	XM_023426854	alcohol dehydrogenase 1-like [Source:NCBI gene;Acc:111670219]	1203	4	P:GO:0055114; F:GO:0008270; F:GO:0016491; F:GO:0046872	P:oxidation-reduction process; F:zinc ion binding; F:oxidoreductase activity; F:metal ion binding
23	[ANNOTATED]	XM_023426868	25-hydroxycholesterol 7-alpha-hydroxylase-like [Source:NCBI gene;Acc:111670231]	1500	9	P:GO:0055114; F:GO:0004497; F:GO:0005506; F:GO:0016705; F:GO:0020037; F:GO:0046872; C:GO:0005783; C:GO:0005789; C:GO:0016020	P:oxidation-reduction process; F:monooxygenase activity; F:iron ion binding; F:oxidoreductase activity, acting on paired donors, with incorporation or reduction of molecular oxygen; F:heme binding; F:metal ion binding; C:endoplasmic reticulum; C:endoplasmic reticulum membrane; C:membrane
24	[ANNOTATED]	XM_023402426	glutathione peroxidase 1-like [Source:NCBI gene;Acc:111652218]	573	6	P:GO:0006979; P:GO:0055114; P:GO:0098869; F:GO:0004601; F:GO:0004602; F:GO:0016491	P:response to oxidative stress; P:oxidation-reduction process; P:cellular oxidant detoxification; F:peroxidase activity; F:glutathione peroxidase activity; F:oxidoreductase activity
25	[ANNOTATED]	XM_023421153	cysteine dioxygenase type 1 [Source:NCBI gene;Acc:111665984]	606	8	P:GO:0042412; P:GO:0055114; F:GO:0005506; F:GO:0016491; F:GO:0016702; F:GO:0017172; F:GO:0046872; F:GO:0051213	P:taurine biosynthetic process; P:oxidation-reduction process; F:iron ion binding; F:oxidoreductase activity; F:oxidoreductase activity, acting on single donors with incorporation of molecular oxygen, incorporation of two atoms of oxygen; F:cysteine dioxygenase activity; F:metal ion binding; F:dioxygenase activity
26	[ANNOTATED]	XM_023410010	pyrroline-5-carboxylate reductase 1, mitochondrial-like [Source:NCBI gene;Acc:111657718]	966	6	P:GO:0006561; P:GO:0008652; P:GO:0055114; P:GO:0055129; F:GO:0004735; F:GO:0016491	P:proline biosynthetic process; P:cellular amino acid biosynthetic process; P:oxidation-reduction process; P:L-proline biosynthetic process; F:pyrroline-5-carboxylate reductase activity; F:oxidoreductase activity
27	[ANNOTATED]	XM_023422477	fatty acid desaturase 2 [Source:NCBI gene;Acc:111666947]	1329	5	P:GO:0006629; P:GO:0055114; F:GO:0016491; C:GO:0016020; C:GO:0016021	P:lipid metabolic process; P:oxidation-reduction process; F:oxidoreductase activity; C:membrane; C:integral component of membrane
28	[ANNOTATED]	XM_023410070	heme oxygenase 2-like [Source:NCBI gene;Acc:111657765]	945	5	P:GO:0006788; P:GO:0055114; F:GO:0004392; C:GO:0016020; C:GO:0016021	P:heme oxidation; P:oxidation-reduction process; F:heme oxygenase (decyclizing) activity; C:membrane; C:integral component of membrane
29	[ANNOTATED]	XM_023401948	quiescin sulfhydryl oxidase 1 [Source:NCBI gene;Acc:111651869]	2451	8	P:GO:0045454; P:GO:0055114; F:GO:0016491; F:GO:0016971; F:GO:0016972; C:GO:0005623; C:GO:0016020; C:GO:0016021	P:cell redox homeostasis; P:oxidation-reduction process; F:oxidoreductase activity; F:flavin-linked sulfhydryl oxidase activity; F:thiol oxidase activity; C:cell; C:membrane; C:integral component of membrane
30	[ANNOTATED]	XM_023421566	hephaestin-like protein 1 [Source:NCBI gene;Acc:111666265]	3114	4	P:GO:0055114; F:GO:0005507; F:GO:0016491; F:GO:0046872	P:oxidation-reduction process; F:copper ion binding; F:oxidoreductase activity; F:metal ion binding
31	[ANNOTATED]	XM_023413947	hydroxy-delta-5-steroid dehydrogenase, 3 beta- and steroid delta-isomerase 7 [Source:NCBI gene;Acc:111660593]	1101	5	P:GO:0006694; P:GO:0055114; F:GO:0003854; F:GO:0016491; F:GO:0016616	P:steroid biosynthetic process; P:oxidation-reduction process; F:3-beta-hydroxy-delta5-steroid dehydrogenase activity; F:oxidoreductase activity; F:oxidoreductase activity, acting on the CH-OH group of donors, NAD or NADP as acceptor
32	[ANNOTATED]	XM_023431367	15-hydroxyprostaglandin dehydrogenase [Source:NCBI gene;Acc:111673567]	786	2	P:GO:0055114; F:GO:0016491	P:oxidation-reduction process; F:oxidoreductase activity
33	[ANNOTATED]	XM_023397818	sepiapterin reductase [Source:NCBI gene;Acc:111648063]	981	3	P:GO:0006729; P:GO:0055114; F:GO:0004757	P:tetrahydrobiopterin biosynthetic process; P:oxidation-reduction process; F:sepiapterin reductase activity
34	[ANNOTATED]	XM_023408593	apoptosis inducing factor mitochondria associated 2 [Source:NCBI gene;Acc:111656752]	684	2	P:GO:0055114; F:GO:0016491	P:oxidation-reduction process; F:oxidoreductase activity
35	[ANNOTATED]	XM_023408582	glutamate dehydrogenase, mitochondrial-like [Source:NCBI gene;Acc:111656745]	1617	5	P:GO:0006520; P:GO:0055114; F:GO:0000166; F:GO:0016491; F:GO:0016639	P:cellular amino acid metabolic process; P:oxidation-reduction process; F:nucleotide binding; F:oxidoreductase activity; F:oxidoreductase activity, acting on the CH-NH2 group of donors, NAD or NADP as acceptor
36	[ANNOTATED]	XM_023402803	24-dehydrocholesterol reductase [Source:NCBI gene;Acc:111652519]	1551	6	P:GO:0055114; F:GO:0016491; F:GO:0050660; F:GO:0071949; C:GO:0016020; C:GO:0016021	P:oxidation-reduction process; F:oxidoreductase activity; F:flavin adenine dinucleotide binding; F:FAD binding; C:membrane; C:integral component of membrane
37	[ANNOTATED]	XM_023425943	kynurenine 3-monooxygenase [Source:NCBI gene;Acc:111669576]	1416	16	P:GO:0006569; P:GO:0009435; P:GO:0019363; P:GO:0019805; P:GO:0034354; P:GO:0043420; P:GO:0055114; F:GO:0004497; F:GO:0004502; F:GO:0016491; F:GO:0050660; F:GO:0071949; C:GO:0005739; C:GO:0005741; C:GO:0016020; C:GO:0031966	P:tryptophan catabolic process; P:NAD biosynthetic process; P:pyridine nucleotide biosynthetic process; P:quinolinate biosynthetic process; P:'de novo' NAD biosynthetic process from tryptophan; P:anthranilate metabolic process; P:oxidation-reduction process; F:monooxygenase activity; F:kynurenine 3-monooxygenase activity; F:oxidoreductase activity; F:flavin adenine dinucleotide binding; F:FAD bin…
38	[ANNOTATED]	XM_023409483	methylsterol monooxygenase 1 [Source:NCBI gene;Acc:111657347]	876	6	P:GO:0008610; P:GO:0055114; F:GO:0005506; F:GO:0016491; C:GO:0016020; C:GO:0016021	P:lipid biosynthetic process; P:oxidation-reduction process; F:iron ion binding; F:oxidoreductase activity; C:membrane; C:integral component of membrane
39	[ANNOTATED]	XM_023423773_XM_023423774	acyl-CoA oxidase 3, pristanoyl [Source:NCBI gene;Acc:111667919]	2079	7	P:GO:0006631; P:GO:0006635; P:GO:0055114; F:GO:0003997; F:GO:0016627; F:GO:0071949; C:GO:0005777	P:fatty acid metabolic process; P:fatty acid beta-oxidation; P:oxidation-reduction process; F:acyl-CoA oxidase activity; F:oxidoreductase activity, acting on the CH-CH group of donors; F:FAD binding; C:peroxisome
40	[ANNOTATED]	XM_023402092	NAD(P) dependent steroid dehydrogenase-like [Source:NCBI gene;Acc:111652007]	1143	8	P:GO:0001878; P:GO:0006694; P:GO:0055114; F:GO:0003854; F:GO:0016491; F:GO:0016616; C:GO:0016020; C:GO:0016021	P:response to yeast; P:steroid biosynthetic process; P:oxidation-reduction process; F:3-beta-hydroxy-delta5-steroid dehydrogenase activity; F:oxidoreductase activity; F:oxidoreductase activity, acting on the CH-OH group of donors, NAD or NADP as acceptor; C:membrane; C:integral component of membrane
41	[ANNOTATED]	XM_023397003	2-oxoglutarate dehydrogenase, mitochondrial [Source:NCBI gene;Acc:111647406]	2541	5	P:GO:0006099; P:GO:0055114; F:GO:0004591; F:GO:0016624; F:GO:0030976	P:tricarboxylic acid cycle; P:oxidation-reduction process; F:oxoglutarate dehydrogenase (succinyl-transferring) activity; F:oxidoreductase activity, acting on the aldehyde or oxo group of donors, disulfide as acceptor; F:thiamine pyrophosphate binding
42	[ANNOTATED]	XM_023418006	aldose reductase-like [Source:NCBI gene;Acc:111663697]	951	2	P:GO:0055114; F:GO:0016491	P:oxidation-reduction process; F:oxidoreductase activity
43	[ANNOTATED]	XM_023416662	uncharacterized LOC111662709 [Source:NCBI gene;Acc:111662709]	1479	7	P:GO:0022900; P:GO:0035556; P:GO:0045454; P:GO:0055114; F:GO:0009055; F:GO:0015035; C:GO:0005623	P:electron transport chain; P:intracellular signal transduction; P:cell redox homeostasis; P:oxidation-reduction process; F:electron transfer activity; F:protein disulfide oxidoreductase activity; C:cell
44	[ANNOTATED]	XM_023401157	iodotyrosine deiodinase [Source:NCBI gene;Acc:111651202]	897	2	P:GO:0055114; F:GO:0016491	P:oxidation-reduction process; F:oxidoreductase activity
45	[ANNOTATED]	XM_023428661	glucose-6-phosphate 1-dehydrogenase [Source:NCBI gene;Acc:111671539]	1545	9	P:GO:0005975; P:GO:0006006; P:GO:0006098; P:GO:0055114; P:GO:0090504; F:GO:0004345; F:GO:0016491; F:GO:0016614; F:GO:0050661	P:carbohydrate metabolic process; P:glucose metabolic process; P:pentose-phosphate shunt; P:oxidation-reduction process; P:epiboly; F:glucose-6-phosphate dehydrogenase activity; F:oxidoreductase activity; F:oxidoreductase activity, acting on CH-OH group of donors; F:NADP binding
46	[ANNOTATED]	XM_023414044	1,25-dihydroxyvitamin D(3) 24-hydroxylase, mitochondrial [Source:NCBI gene;Acc:111660685]	1542	7	P:GO:0055114; F:GO:0004497; F:GO:0005506; F:GO:0016491; F:GO:0016705; F:GO:0020037; F:GO:0046872	P:oxidation-reduction process; F:monooxygenase activity; F:iron ion binding; F:oxidoreductase activity; F:oxidoreductase activity, acting on paired donors, with incorporation or reduction of molecular oxygen; F:heme binding; F:metal ion binding
47	[ANNOTATED]	XM_023428685	ceruloplasmin [Source:NCBI gene;Acc:111671567]	3222	11	P:GO:0006826; P:GO:0006879; P:GO:0055114; F:GO:0004322; F:GO:0005507; F:GO:0016491; F:GO:0046872; C:GO:0005615; C:GO:0005623; C:GO:0005634; C:GO:0005737	P:iron ion transport; P:cellular iron ion homeostasis; P:oxidation-reduction process; F:ferroxidase activity; F:copper ion binding; F:oxidoreductase activity; F:metal ion binding; C:extracellular space; C:cell; C:nucleus; C:cytoplasm
48	[ANNOTATED]	XM_023399252	trans-1,2-dihydrobenzene-1,2-diol dehydrogenase-like [Source:NCBI gene;Acc:111649505]	1005	2	P:GO:0055114; F:GO:0016491	P:oxidation-reduction process; F:oxidoreductase activity
49	[ANNOTATED]	XM_023418860	tyrosinase-like [Source:NCBI gene;Acc:111664331]	1446	3	P:GO:0055114; F:GO:0016491; F:GO:0046872	P:oxidation-reduction process; F:oxidoreductase activity; F:metal ion binding
50	[ANNOTATED]	XM_023406404	aldehyde dehydrogenase 1 family member A2 [Source:NCBI gene;Acc:111655138]	1557	26	P:GO:0001756; P:GO:0001889; P:GO:0007368; P:GO:0009952; P:GO:0021575; P:GO:0022010; P:GO:0022011; P:GO:0031016; P:GO:0031101; P:GO:0033339; P:GO:0039023; P:GO:0042572; P:GO:0048318; P:GO:0048339; P:GO:0048384; P:GO:0048385; P:GO:0048546; P:GO:0048593; P:GO:0048703; P:GO:0048793; P:GO:0055114; P:GO:0060325; P:GO:0061131; P:GO:0072015; F:GO:0016491; F:GO:0016620	P:somitogenesis; P:liver development; P:determination of left/right symmetry; P:anterior/posterior pattern specification; P:hindbrain morphogenesis; P:central nervous system myelination; P:myelination in peripheral nervous system; P:pancreas development; P:fin regeneration; P:pectoral fin development; P:pronephric duct morphogenesis; P:retinol metabolic process; P:axial mesoderm development; P:pa…
51	[ANNOTATED]	XM_023405561	retinol dehydrogenase 7-like [Source:NCBI gene;Acc:111654510]	960	12	P:GO:0001947; P:GO:0014032; P:GO:0031017; P:GO:0035138; P:GO:0042572; P:GO:0042574; P:GO:0048546; P:GO:0048703; P:GO:0055114; P:GO:0060047; F:GO:0004745; F:GO:0016491	P:heart looping; P:neural crest cell development; P:exocrine pancreas development; P:pectoral fin morphogenesis; P:retinol metabolic process; P:retinal metabolic process; P:digestive tract morphogenesis; P:embryonic viscerocranium morphogenesis; P:oxidation-reduction process; P:heart contraction; F:retinol dehydrogenase activity; F:oxidoreductase activity
52	[ANNOTATED]	XM_023413660	alkB homolog 2, alpha-ketoglutarate dependent dioxygenase [Source:NCBI gene;Acc:111660391]	789	2	P:GO:0055114; F:GO:0016491	P:oxidation-reduction process; F:oxidoreductase activity
53	[ANNOTATED]	XM_023422593	cholesterol 25-hydroxylase-like protein 1, member 2 [Source:NCBI gene;Acc:111667029]	831	6	P:GO:0008610; P:GO:0055114; F:GO:0005506; F:GO:0016491; C:GO:0016020; C:GO:0016021	P:lipid biosynthetic process; P:oxidation-reduction process; F:iron ion binding; F:oxidoreductase activity; C:membrane; C:integral component of membrane
54	[ANNOTATED]	XM_023411047	uricase-like [Source:NCBI gene;Acc:111658501]	900	7	P:GO:0006144; P:GO:0019628; P:GO:0051289; P:GO:0055114; F:GO:0004846; F:GO:0016491; C:GO:0005777	P:purine nucleobase metabolic process; P:urate catabolic process; P:protein homotetramerization; P:oxidation-reduction process; F:urate oxidase activity; F:oxidoreductase activity; C:peroxisome
55	[ANNOTATED]	XM_023422181	pyrroline-5-carboxylate reductase 1, mitochondrial-like [Source:NCBI gene;Acc:111666733]	975	6	P:GO:0006561; P:GO:0008652; P:GO:0055114; P:GO:0055129; F:GO:0004735; F:GO:0016491	P:proline biosynthetic process; P:cellular amino acid biosynthetic process; P:oxidation-reduction process; P:L-proline biosynthetic process; F:pyrroline-5-carboxylate reductase activity; F:oxidoreductase activity
56	[ANNOTATED]	XM_023401235	enoyl-CoA hydratase and 3-hydroxyacyl CoA dehydrogenase [Source:NCBI gene;Acc:111651262]	2109	5	P:GO:0006631; P:GO:0055114; F:GO:0003824; F:GO:0003857; F:GO:0016491	P:fatty acid metabolic process; P:oxidation-reduction process; F:catalytic activity; F:3-hydroxyacyl-CoA dehydrogenase activity; F:oxidoreductase activity
57	[ANNOTATED]	XM_023419382	phenylalanine hydroxylase [Source:NCBI gene;Acc:111664689]	1296	9	P:GO:0006559; P:GO:0009072; P:GO:0055114; P:GO:0071391; F:GO:0004497; F:GO:0004505; F:GO:0005506; F:GO:0016714; F:GO:0046872	P:L-phenylalanine catabolic process; P:aromatic amino acid family metabolic process; P:oxidation-reduction process; P:cellular response to estrogen stimulus; F:monooxygenase activity; F:phenylalanine 4-monooxygenase activity; F:iron ion binding; F:oxidoreductase activity, acting on paired donors, with incorporation or reduction of molecular oxygen, reduced pteridine as one donor, and incorporatio…
58	[ANNOTATED]	XM_023410541	squalene epoxidase [Source:NCBI gene;Acc:111658124]	1719	6	P:GO:0016126; P:GO:0055114; F:GO:0004506; F:GO:0050660; C:GO:0016020; C:GO:0016021	P:sterol biosynthetic process; P:oxidation-reduction process; F:squalene monooxygenase activity; F:flavin adenine dinucleotide binding; C:membrane; C:integral component of membrane
59	[ANNOTATED]	XM_023397962	electron transfer flavoprotein dehydrogenase [Source:NCBI gene;Acc:111648164]	1869	8	P:GO:0022900; P:GO:0022904; P:GO:0055114; F:GO:0004174; F:GO:0016491; F:GO:0051539; C:GO:0016020; C:GO:0016021	P:electron transport chain; P:respiratory electron transport chain; P:oxidation-reduction process; F:electron-transferring-flavoprotein dehydrogenase activity; F:oxidoreductase activity; F:4 iron, 4 sulfur cluster binding; C:membrane; C:integral component of membrane
60	[ANNOTATED]	XM_023424713	cytosolic 10-formyltetrahydrofolate dehydrogenase-like [Source:NCBI gene;Acc:111668621]	2709	16	P:GO:0001755; P:GO:0006730; P:GO:0007369; P:GO:0007507; P:GO:0009058; P:GO:0009258; P:GO:0048703; P:GO:0048885; P:GO:0055114; F:GO:0003824; F:GO:0016155; F:GO:0016491; F:GO:0016620; F:GO:0016742; F:GO:0016787; C:GO:0005737	P:neural crest cell migration; P:one-carbon metabolic process; P:gastrulation; P:heart development; P:biosynthetic process; P:10-formyltetrahydrofolate catabolic process; P:embryonic viscerocranium morphogenesis; P:neuromast deposition; P:oxidation-reduction process; F:catalytic activity; F:formyltetrahydrofolate dehydrogenase activity; F:oxidoreductase activity; F:oxidoreductase activity, acting…
61	[ANNOTATED]	XM_023400320	uncharacterized oxidoreductase YjmC-like [Source:NCBI gene;Acc:111650419]	1098	2	P:GO:0055114; F:GO:0016491	P:oxidation-reduction process; F:oxidoreductase activity
62	[ANNOTATED]	XM_023410102	cytochrome P450 2K1-like [Source:NCBI gene;Acc:111657789]	1521	10	P:GO:0055114; F:GO:0004497; F:GO:0005506; F:GO:0016491; F:GO:0016705; F:GO:0016712; F:GO:0020037; F:GO:0046872; C:GO:0016020; C:GO:0016021	P:oxidation-reduction process; F:monooxygenase activity; F:iron ion binding; F:oxidoreductase activity; F:oxidoreductase activity, acting on paired donors, with incorporation or reduction of molecular oxygen; F:oxidoreductase activity, acting on paired donors, with incorporation or reduction of molecular oxygen, reduced flavin or flavoprotein as one donor, and incorporation of one atom of oxygen;…
63	[ANNOTATED]	XM_023393180	very-long-chain 3-oxoacyl-CoA reductase-B-like [Source:NCBI gene;Acc:111644335]	960	2	P:GO:0055114; F:GO:0016491	P:oxidation-reduction process; F:oxidoreductase activity
64	[ANNOTATED]	XM_023406574	glutamate dehydrogenase, mitochondrial [Source:NCBI gene;Acc:111655241]	1629	4	P:GO:0006520; P:GO:0055114; F:GO:0016491; F:GO:0016639	P:cellular amino acid metabolic process; P:oxidation-reduction process; F:oxidoreductase activity; F:oxidoreductase activity, acting on the CH-NH2 group of donors, NAD or NADP as acceptor
65	[ANNOTATED]	XM_023430234	thioredoxin-like protein AAED1 [Source:NCBI gene;Acc:111672701]	549	1	P:GO:0055114	P:oxidation-reduction process
66	[ANNOTATED]	XM_023429224	aldo-keto reductase family 1 member A1 [Source:NCBI gene;Acc:111671969]	975	2	P:GO:0055114; F:GO:0016491	P:oxidation-reduction process; F:oxidoreductase activity
67	[ANNOTATED]	XM_023428753	glutaredoxin 2 [Source:NCBI gene;Acc:111671619]	519	14	P:GO:0001755; P:GO:0001944; P:GO:0003147; P:GO:0007417; P:GO:0022900; P:GO:0045454; P:GO:0055114; P:GO:0060914; P:GO:0080058; F:GO:0009055; F:GO:0015035; F:GO:0016491; C:GO:0005623; C:GO:0005829	P:neural crest cell migration; P:vasculature development; P:neural crest cell migration involved in heart formation; P:central nervous system development; P:electron transport chain; P:cell redox homeostasis; P:oxidation-reduction process; P:heart formation; P:protein deglutathionylation; F:electron transfer activity; F:protein disulfide oxidoreductase activity; F:oxidoreductase activity; C:cell;…
68	[ANNOTATED]	XM_023402117	glutathione peroxidase 3 [Source:NCBI gene;Acc:111652022]	417	6	P:GO:0006979; P:GO:0055114; P:GO:0098869; F:GO:0004601; F:GO:0004602; F:GO:0016491	P:response to oxidative stress; P:oxidation-reduction process; P:cellular oxidant detoxification; F:peroxidase activity; F:glutathione peroxidase activity; F:oxidoreductase activity
69	[ANNOTATED]	XM_023405698	alkylglycerone phosphate synthase [Source:NCBI gene;Acc:111654618]	1902	11	P:GO:0006629; P:GO:0008610; P:GO:0008611; P:GO:0055114; F:GO:0003824; F:GO:0008609; F:GO:0016491; F:GO:0016740; F:GO:0050660; F:GO:0071949; C:GO:0005777	P:lipid metabolic process; P:lipid biosynthetic process; P:ether lipid biosynthetic process; P:oxidation-reduction process; F:catalytic activity; F:alkylglycerone-phosphate synthase activity; F:oxidoreductase activity; F:transferase activity; F:flavin adenine dinucleotide binding; F:FAD binding; C:peroxisome
70	[ANNOTATED]	XM_023412459	oxoglutarate dehydrogenase [Source:NCBI gene;Acc:111659486]	3063	6	P:GO:0006099; P:GO:0055114; P:GO:0060047; F:GO:0004591; F:GO:0016624; F:GO:0030976	P:tricarboxylic acid cycle; P:oxidation-reduction process; P:heart contraction; F:oxoglutarate dehydrogenase (succinyl-transferring) activity; F:oxidoreductase activity, acting on the aldehyde or oxo group of donors, disulfide as acceptor; F:thiamine pyrophosphate binding
71	[ANNOTATED]	XM_023415478	L-lactate dehydrogenase A chain [Source:NCBI gene;Acc:111661806]	999	9	P:GO:0001666; P:GO:0005975; P:GO:0019752; P:GO:0055114; F:GO:0003824; F:GO:0004459; F:GO:0016491; F:GO:0016616; C:GO:0005737	P:response to hypoxia; P:carbohydrate metabolic process; P:carboxylic acid metabolic process; P:oxidation-reduction process; F:catalytic activity; F:L-lactate dehydrogenase activity; F:oxidoreductase activity; F:oxidoreductase activity, acting on the CH-OH group of donors, NAD or NADP as acceptor; C:cytoplasm
72	[ANNOTATED]	XM_023398082	tryptophan 2,3-dioxygenase [Source:NCBI gene;Acc:111648247]	1221	8	P:GO:0006569; P:GO:0019441; P:GO:0055114; F:GO:0004833; F:GO:0016491; F:GO:0020037; F:GO:0046872; F:GO:0051213	P:tryptophan catabolic process; P:tryptophan catabolic process to kynurenine; P:oxidation-reduction process; F:tryptophan 2,3-dioxygenase activity; F:oxidoreductase activity; F:heme binding; F:metal ion binding; F:dioxygenase activity
73	[ANNOTATED]	XM_023404877	ribosomal oxygenase 2 [Source:NCBI gene;Acc:111654039]	1413	7	P:GO:0055114; F:GO:0005506; F:GO:0016491; F:GO:0016706; F:GO:0046872; F:GO:0051213; C:GO:0005634	P:oxidation-reduction process; F:iron ion binding; F:oxidoreductase activity; F:2-oxoglutarate-dependent dioxygenase activity; F:metal ion binding; F:dioxygenase activity; C:nucleus
74	[ANNOTATED]	XM_023414681	glyceraldehyde-3-phosphate dehydrogenase-like [Source:NCBI gene;Acc:111661190]	939	10	P:GO:0006006; P:GO:0006096; P:GO:0055114; F:GO:0000166; F:GO:0004365; F:GO:0016491; F:GO:0016620; F:GO:0050661; F:GO:0051287; C:GO:0005737	P:glucose metabolic process; P:glycolytic process; P:oxidation-reduction process; F:nucleotide binding; F:glyceraldehyde-3-phosphate dehydrogenase (NAD+) (phosphorylating) activity; F:oxidoreductase activity; F:oxidoreductase activity, acting on the aldehyde or oxo group of donors, NAD or NADP as acceptor; F:NADP binding; F:NAD binding; C:cytoplasm
75	[ANNOTATED]	XM_023403535	NADH-cytochrome b5 reductase 2-like [Source:NCBI gene;Acc:111653077]	912	6	P:GO:0001878; P:GO:0055114; F:GO:0004128; F:GO:0016491; C:GO:0016020; C:GO:0016021	P:response to yeast; P:oxidation-reduction process; F:cytochrome-b5 reductase activity, acting on NAD(P)H; F:oxidoreductase activity; C:membrane; C:integral component of membrane
76	[ANNOTATED]	XM_023425316	NADH:ubiquinone oxidoreductase subunit A12 [Source:NCBI gene;Acc:111669090]	444	8	P:GO:0022900; P:GO:0055114; F:GO:0008137; F:GO:0009055; C:GO:0005739; C:GO:0005743; C:GO:0016020; C:GO:0070469	P:electron transport chain; P:oxidation-reduction process; F:NADH dehydrogenase (ubiquinone) activity; F:electron transfer activity; C:mitochondrion; C:mitochondrial inner membrane; C:membrane; C:respirasome
77	[ANNOTATED]	XM_023411984	isocitrate dehydrogenase [NADP], mitochondrial-like [Source:NCBI gene;Acc:111659144]	1362	9	P:GO:0006099; P:GO:0006102; P:GO:0055114; F:GO:0000287; F:GO:0004450; F:GO:0016491; F:GO:0016616; F:GO:0046872; F:GO:0051287	P:tricarboxylic acid cycle; P:isocitrate metabolic process; P:oxidation-reduction process; F:magnesium ion binding; F:isocitrate dehydrogenase (NADP+) activity; F:oxidoreductase activity; F:oxidoreductase activity, acting on the CH-OH group of donors, NAD or NADP as acceptor; F:metal ion binding; F:NAD binding
78	[ANNOTATED]	XM_023418175	4-hydroxyphenylpyruvate dioxygenase [Source:NCBI gene;Acc:111663829]	1188	6	P:GO:0009072; P:GO:0055114; F:GO:0003868; F:GO:0004462; F:GO:0016701; F:GO:0046872	P:aromatic amino acid family metabolic process; P:oxidation-reduction process; F:4-hydroxyphenylpyruvate dioxygenase activity; F:lactoylglutathione lyase activity; F:oxidoreductase activity, acting on single donors with incorporation of molecular oxygen; F:metal ion binding
79	[ANNOTATED]	XM_023403940	myo-inositol oxygenase [Source:NCBI gene;Acc:111653363]	861	5	P:GO:0019310; P:GO:0055114; F:GO:0005506; F:GO:0050113; C:GO:0005737	P:inositol catabolic process; P:oxidation-reduction process; F:iron ion binding; F:inositol oxygenase activity; C:cytoplasm
80	[ANNOTATED]	XM_023421347	cytochrome P450 2F2-like [Source:NCBI gene;Acc:111666116]	1506	7	P:GO:0055114; F:GO:0004497; F:GO:0005506; F:GO:0016491; F:GO:0016705; F:GO:0020037; F:GO:0046872	P:oxidation-reduction process; F:monooxygenase activity; F:iron ion binding; F:oxidoreductase activity; F:oxidoreductase activity, acting on paired donors, with incorporation or reduction of molecular oxygen; F:heme binding; F:metal ion binding
81	[ANNOTATED]	XM_023428487	pipecolic acid and sarcosine oxidase [Source:NCBI gene;Acc:111671368]	1167	2	P:GO:0055114; F:GO:0016491	P:oxidation-reduction process; F:oxidoreductase activity
82	[ANNOTATED]	XM_023418656	aldehyde dehydrogenase 2 family member [Source:NCBI gene;Acc:111664168]	1557	3	P:GO:0055114; F:GO:0016491; F:GO:0016620	P:oxidation-reduction process; F:oxidoreductase activity; F:oxidoreductase activity, acting on the aldehyde or oxo group of donors, NAD or NADP as acceptor
83	[ANNOTATED]	XM_023399852	endoplasmic reticulum oxidoreductase 1 beta [Source:NCBI gene;Acc:111650070]	1299	4	P:GO:0055114; F:GO:0003756; F:GO:0016671; C:GO:0005783	P:oxidation-reduction process; F:protein disulfide isomerase activity; F:oxidoreductase activity, acting on a sulfur group of donors, disulfide as acceptor; C:endoplasmic reticulum
84	[ANNOTATED]	XM_023394179	NADH:ubiquinone oxidoreductase complex assembly factor 2 [Source:NCBI gene;Acc:111645116]	489	5	P:GO:0022900; P:GO:0055114; F:GO:0008137; F:GO:0009055; C:GO:0016020	P:electron transport chain; P:oxidation-reduction process; F:NADH dehydrogenase (ubiquinone) activity; F:electron transfer activity; C:membrane
85	[ANNOTATED]	XM_023416064	branched chain keto acid dehydrogenase E1 subunit alpha [Source:NCBI gene;Acc:111662265]	1341	6	P:GO:0009083; P:GO:0055114; F:GO:0003826; F:GO:0003863; F:GO:0016491; F:GO:0016624	P:branched-chain amino acid catabolic process; P:oxidation-reduction process; F:alpha-ketoacid dehydrogenase activity; F:3-methyl-2-oxobutanoate dehydrogenase (2-methylpropanoyl-transferring) activity; F:oxidoreductase activity; F:oxidoreductase activity, acting on the aldehyde or oxo group of donors, disulfide as acceptor
86	[ANNOTATED]	XM_023416044	cytochrome P450 2F3-like [Source:NCBI gene;Acc:111662250]	1476	7	P:GO:0055114; F:GO:0004497; F:GO:0005506; F:GO:0016491; F:GO:0016705; F:GO:0020037; F:GO:0046872	P:oxidation-reduction process; F:monooxygenase activity; F:iron ion binding; F:oxidoreductase activity; F:oxidoreductase activity, acting on paired donors, with incorporation or reduction of molecular oxygen; F:heme binding; F:metal ion binding
87	[ANNOTATED]	XM_023429730	7-dehydrocholesterol reductase [Source:NCBI gene;Acc:111672324]	1437	5	P:GO:0016126; P:GO:0055114; F:GO:0016628; C:GO:0016020; C:GO:0016021	P:sterol biosynthetic process; P:oxidation-reduction process; F:oxidoreductase activity, acting on the CH-CH group of donors, NAD or NADP as acceptor; C:membrane; C:integral component of membrane
88	[ANNOTATED]	XM_023417378	cytochrome P450 4V2 [Source:NCBI gene;Acc:111663247]	1533	9	P:GO:0055114; F:GO:0004497; F:GO:0005506; F:GO:0016491; F:GO:0016705; F:GO:0020037; F:GO:0046872; C:GO:0016020; C:GO:0016021	P:oxidation-reduction process; F:monooxygenase activity; F:iron ion binding; F:oxidoreductase activity; F:oxidoreductase activity, acting on paired donors, with incorporation or reduction of molecular oxygen; F:heme binding; F:metal ion binding; C:membrane; C:integral component of membrane
89	[ANNOTATED]	XM_023431665	NADH:ubiquinone oxidoreductase subunit A6 [Source:NCBI gene;Acc:111673798]	387	5	P:GO:0055114; C:GO:0005739; C:GO:0005743; C:GO:0016020; C:GO:0070469	P:oxidation-reduction process; C:mitochondrion; C:mitochondrial inner membrane; C:membrane; C:respirasome
90	[ANNOTATED]	XM_023399459	probable flavin-containing monoamine oxidase A [Source:NCBI gene;Acc:111649766]	1545	4	P:GO:0055114; F:GO:0016491; C:GO:0016020; C:GO:0016021	P:oxidation-reduction process; F:oxidoreductase activity; C:membrane; C:integral component of membrane
91	[ANNOTATED]	XM_023429725	cytochrome P450 1A1 [Source:NCBI gene;Acc:111672320]	1476	9	P:GO:0006725; P:GO:0009410; P:GO:0055114; P:GO:0071407; P:GO:0071466; F:GO:0005506; F:GO:0016705; F:GO:0016712; F:GO:0020037	P:cellular aromatic compound metabolic process; P:response to xenobiotic stimulus; P:oxidation-reduction process; P:cellular response to organic cyclic compound; P:cellular response to xenobiotic stimulus; F:iron ion binding; F:oxidoreductase activity, acting on paired donors, with incorporation or reduction of molecular oxygen; F:oxidoreductase activity, acting on paired donors, with incorporati…
92	[ANNOTATED]	XM_023424033	prenylcysteine oxidase 1 [Source:NCBI gene;Acc:111668094]	1539	5	P:GO:0030328; P:GO:0055114; F:GO:0001735; F:GO:0016491; F:GO:0016670	P:prenylcysteine catabolic process; P:oxidation-reduction process; F:prenylcysteine oxidase activity; F:oxidoreductase activity; F:oxidoreductase activity, acting on a sulfur group of donors, oxygen as acceptor
93	[ANNOTATED]	XM_023404425	cytochrome P450 2J2-like [Source:NCBI gene;Acc:111653752]	1482	9	P:GO:0055114; F:GO:0004497; F:GO:0005506; F:GO:0016491; F:GO:0016705; F:GO:0020037; F:GO:0046872; C:GO:0016020; C:GO:0016021	P:oxidation-reduction process; F:monooxygenase activity; F:iron ion binding; F:oxidoreductase activity; F:oxidoreductase activity, acting on paired donors, with incorporation or reduction of molecular oxygen; F:heme binding; F:metal ion binding; C:membrane; C:integral component of membrane
94	[ANNOTATED]	XM_023404422	cytochrome P450 2J6-like [Source:NCBI gene;Acc:111653750]	1497	9	P:GO:0055114; F:GO:0004497; F:GO:0005506; F:GO:0016491; F:GO:0016705; F:GO:0020037; F:GO:0046872; C:GO:0016020; C:GO:0016021	P:oxidation-reduction process; F:monooxygenase activity; F:iron ion binding; F:oxidoreductase activity; F:oxidoreductase activity, acting on paired donors, with incorporation or reduction of molecular oxygen; F:heme binding; F:metal ion binding; C:membrane; C:integral component of membrane
95	[ANNOTATED]	XM_023402248	3 beta-hydroxysteroid dehydrogenase/Delta 5-->4-isomerase-like [Source:NCBI gene;Acc:111652102]	1125	7	P:GO:0006694; P:GO:0055114; F:GO:0003854; F:GO:0016491; F:GO:0016616; C:GO:0016020; C:GO:0016021	P:steroid biosynthetic process; P:oxidation-reduction process; F:3-beta-hydroxy-delta5-steroid dehydrogenase activity; F:oxidoreductase activity; F:oxidoreductase activity, acting on the CH-OH group of donors, NAD or NADP as acceptor; C:membrane; C:integral component of membrane
96	[ANNOTATED]	XM_023429781	cytochrome b-245 heavy chain [Source:NCBI gene;Acc:111672373]	1698	4	P:GO:0055114; F:GO:0016491; C:GO:0016020; C:GO:0016021	P:oxidation-reduction process; F:oxidoreductase activity; C:membrane; C:integral component of membrane
97	[ANNOTATED]	XM_023398159	alcohol dehydrogenase class-3 [Source:NCBI gene;Acc:111648311]	1131	6	P:GO:0006069; P:GO:0055114; F:GO:0008270; F:GO:0016491; F:GO:0046872; F:GO:0051903	P:ethanol oxidation; P:oxidation-reduction process; F:zinc ion binding; F:oxidoreductase activity; F:metal ion binding; F:S-(hydroxymethyl)glutathione dehydrogenase activity

## Sheet: carbohydrate metabolic
TRUE	[ANNOTATED]	XM_023393378	glycerol kinase [Source:NCBI gene;Acc:111644470]	1740	7	P:GO:0005975; P:GO:0006072; P:GO:0016310; F:GO:0004370; F:GO:0016301; F:GO:0016740; F:GO:0016773	P:carbohydrate metabolic process; P:glycerol-3-phosphate metabolic process; P:phosphorylation; F:glycerol kinase activity; F:kinase activity; F:transferase activity; F:phosphotransferase activity, alcohol group as acceptor
TRUE	[ANNOTATED]	XM_023397735	hexokinase-2-like [Source:NCBI gene;Acc:111648003]	2763	13	P:GO:0001678; P:GO:0005975; P:GO:0006096; P:GO:0016310; P:GO:0046835; F:GO:0000166; F:GO:0004396; F:GO:0005524; F:GO:0005536; F:GO:0016301; F:GO:0016740; F:GO:0016773; C:GO:0005623	P:cellular glucose homeostasis; P:carbohydrate metabolic process; P:glycolytic process; P:phosphorylation; P:carbohydrate phosphorylation; F:nucleotide binding; F:hexokinase activity; F:ATP binding; F:glucose binding; F:kinase activity; F:transferase activity; F:phosphotransferase activity, alcohol group as acceptor; C:cell
TRUE	[ANNOTATED]	XM_023424990	ADP-dependent glucokinase-like [Source:NCBI gene;Acc:111668843]	1437	2	P:GO:0005975; F:GO:0016773	P:carbohydrate metabolic process; F:phosphotransferase activity, alcohol group as acceptor
TRUE	[ANNOTATED]	XM_023394261	phosphoglucomutase-like protein 5 [Source:NCBI gene;Acc:111645171]	1743	7	P:GO:0005975; P:GO:0014706; P:GO:0030239; P:GO:0071704; F:GO:0000287; F:GO:0016868; F:GO:0046872	P:carbohydrate metabolic process; P:striated muscle tissue development; P:myofibril assembly; P:organic substance metabolic process; F:magnesium ion binding; F:intramolecular transferase activity, phosphotransferases; F:metal ion binding
TRUE	[ANNOTATED]	XM_023407682	hexokinase-2-like [Source:NCBI gene;Acc:111656093]	1479	13	P:GO:0001678; P:GO:0005975; P:GO:0006096; P:GO:0016310; P:GO:0046835; F:GO:0000166; F:GO:0004396; F:GO:0005524; F:GO:0005536; F:GO:0016301; F:GO:0016740; F:GO:0016773; C:GO:0005623	P:cellular glucose homeostasis; P:carbohydrate metabolic process; P:glycolytic process; P:phosphorylation; P:carbohydrate phosphorylation; F:nucleotide binding; F:hexokinase activity; F:ATP binding; F:glucose binding; F:kinase activity; F:transferase activity; F:phosphotransferase activity, alcohol group as acceptor; C:cell
TRUE	[ANNOTATED]	XM_023427258	phosphoglucomutase-1-like [Source:NCBI gene;Acc:111670518]	1695	5	P:GO:0005975; P:GO:0071704; F:GO:0000287; F:GO:0016868; F:GO:0046872	P:carbohydrate metabolic process; P:organic substance metabolic process; F:magnesium ion binding; F:intramolecular transferase activity, phosphotransferases; F:metal ion binding
TRUE	[ANNOTATED]	XM_023401051	hexose-6-phosphate dehydrogenase/glucose 1-dehydrogenase [Source:NCBI gene;Acc:111651100]	2376	8	P:GO:0005975; P:GO:0006006; P:GO:0006098; P:GO:0055114; F:GO:0004345; F:GO:0016614; F:GO:0017057; F:GO:0050661	P:carbohydrate metabolic process; P:glucose metabolic process; P:pentose-phosphate shunt; P:oxidation-reduction process; F:glucose-6-phosphate dehydrogenase activity; F:oxidoreductase activity, acting on CH-OH group of donors; F:6-phosphogluconolactonase activity; F:NADP binding
TRUE	[ANNOTATED]	XM_023408127	hexosaminidase D [Source:NCBI gene;Acc:111656417]	1443	3	P:GO:0005975; F:GO:0004553; F:GO:0015929	P:carbohydrate metabolic process; F:hydrolase activity, hydrolyzing O-glycosyl compounds; F:hexosaminidase activity
TRUE	[ANNOTATED]	XM_023407364	glucosidase II alpha subunit [Source:NCBI gene;Acc:111655831]	2790	7	P:GO:0005975; P:GO:0008152; F:GO:0003824; F:GO:0004553; F:GO:0016787; F:GO:0016798; F:GO:0030246	P:carbohydrate metabolic process; P:metabolic process; F:catalytic activity; F:hydrolase activity, hydrolyzing O-glycosyl compounds; F:hydrolase activity; F:hydrolase activity, acting on glycosyl bonds; F:carbohydrate binding
TRUE	[ANNOTATED]	XM_023428661	glucose-6-phosphate 1-dehydrogenase [Source:NCBI gene;Acc:111671539]	1545	9	P:GO:0005975; P:GO:0006006; P:GO:0006098; P:GO:0055114; P:GO:0090504; F:GO:0004345; F:GO:0016491; F:GO:0016614; F:GO:0050661	P:carbohydrate metabolic process; P:glucose metabolic process; P:pentose-phosphate shunt; P:oxidation-reduction process; P:epiboly; F:glucose-6-phosphate dehydrogenase activity; F:oxidoreductase activity; F:oxidoreductase activity, acting on CH-OH group of donors; F:NADP binding
TRUE	[ANNOTATED]	XM_023420705	hexokinase-1-like [Source:NCBI gene;Acc:111665631]	2772	13	P:GO:0001678; P:GO:0005975; P:GO:0006096; P:GO:0016310; P:GO:0046835; F:GO:0000166; F:GO:0004396; F:GO:0005524; F:GO:0005536; F:GO:0016301; F:GO:0016740; F:GO:0016773; C:GO:0005623	P:cellular glucose homeostasis; P:carbohydrate metabolic process; P:glycolytic process; P:phosphorylation; P:carbohydrate phosphorylation; F:nucleotide binding; F:hexokinase activity; F:ATP binding; F:glucose binding; F:kinase activity; F:transferase activity; F:phosphotransferase activity, alcohol group as acceptor; C:cell
TRUE	[ANNOTATED]	XM_023423853	glycogen phosphorylase, muscle associated [Source:NCBI gene;Acc:111667974]	2529	8	P:GO:0005975; F:GO:0004645; F:GO:0008184; F:GO:0016740; F:GO:0016757; F:GO:0030170; F:GO:0102250; F:GO:0102499	P:carbohydrate metabolic process; F:1,4-alpha-oligoglucan phosphorylase activity; F:glycogen phosphorylase activity; F:transferase activity; F:transferase activity, transferring glycosyl groups; F:pyridoxal phosphate binding; F:linear malto-oligosaccharide phosphorylase activity; F:SHG alpha-glucan phosphorylase activity
TRUE	[ANNOTATED]	XM_023407412	pancreatic alpha-amylase-like [Source:NCBI gene;Acc:111655876]	1584	8	P:GO:0005975; P:GO:0008152; F:GO:0003824; F:GO:0004556; F:GO:0016787; F:GO:0016798; F:GO:0043169; F:GO:0103025	P:carbohydrate metabolic process; P:metabolic process; F:catalytic activity; F:alpha-amylase activity; F:hydrolase activity; F:hydrolase activity, acting on glycosyl bonds; F:cation binding; F:alpha-amylase activity (releasing maltohexaose)
TRUE	[ANNOTATED]	XM_023417659	glycerol kinase-like [Source:NCBI gene;Acc:111663454]	1563	7	P:GO:0005975; P:GO:0006072; P:GO:0016310; F:GO:0004370; F:GO:0016301; F:GO:0016740; F:GO:0016773	P:carbohydrate metabolic process; P:glycerol-3-phosphate metabolic process; P:phosphorylation; F:glycerol kinase activity; F:kinase activity; F:transferase activity; F:phosphotransferase activity, alcohol group as acceptor
TRUE	[ANNOTATED]	XM_023415478	L-lactate dehydrogenase A chain [Source:NCBI gene;Acc:111661806]	999	9	P:GO:0001666; P:GO:0005975; P:GO:0019752; P:GO:0055114; F:GO:0003824; F:GO:0004459; F:GO:0016491; F:GO:0016616; C:GO:0005737	P:response to hypoxia; P:carbohydrate metabolic process; P:carboxylic acid metabolic process; P:oxidation-reduction process; F:catalytic activity; F:L-lactate dehydrogenase activity; F:oxidoreductase activity; F:oxidoreductase activity, acting on the CH-OH group of donors, NAD or NADP as acceptor; C:cytoplasm
TRUE	[ANNOTATED]	XM_023410290	mannosidase alpha class 2B member 1 [Source:NCBI gene;Acc:111657943]	2976	9	P:GO:0005975; P:GO:0006013; P:GO:0008152; F:GO:0003824; F:GO:0004559; F:GO:0016787; F:GO:0016798; F:GO:0030246; F:GO:0046872	P:carbohydrate metabolic process; P:mannose metabolic process; P:metabolic process; F:catalytic activity; F:alpha-mannosidase activity; F:hydrolase activity; F:hydrolase activity, acting on glycosyl bonds; F:carbohydrate binding; F:metal ion binding
TRUE	[ANNOTATED]	XM_023427962	myogenesis-regulating glycosidase-like [Source:NCBI gene;Acc:111670963]	2055	7	P:GO:0005975; P:GO:0008152; F:GO:0004553; F:GO:0016787; F:GO:0016798; C:GO:0016020; C:GO:0016021	P:carbohydrate metabolic process; P:metabolic process; F:hydrolase activity, hydrolyzing O-glycosyl compounds; F:hydrolase activity; F:hydrolase activity, acting on glycosyl bonds; C:membrane; C:integral component of membrane
TRUE	[ANNOTATED]	XM_023427096	galactosidase beta 1 [Source:NCBI gene;Acc:111670397]	1956	6	P:GO:0005975; P:GO:0008152; F:GO:0004553; F:GO:0004565; F:GO:0016787; F:GO:0016798	P:carbohydrate metabolic process; P:metabolic process; F:hydrolase activity, hydrolyzing O-glycosyl compounds; F:beta-galactosidase activity; F:hydrolase activity; F:hydrolase activity, acting on glycosyl bonds
TRUE	[ANNOTATED]	XM_023420466	beta-galactosidase-1-like protein 2 [Source:NCBI gene;Acc:111665455]	1794	6	P:GO:0005975; P:GO:0008152; F:GO:0004553; F:GO:0004565; F:GO:0016787; F:GO:0016798	P:carbohydrate metabolic process; P:metabolic process; F:hydrolase activity, hydrolyzing O-glycosyl compounds; F:beta-galactosidase activity; F:hydrolase activity; F:hydrolase activity, acting on glycosyl bonds
TRUE	[ANNOTATED]	XM_023422718	phosphorylase kinase regulatory subunit alpha 1 [Source:NCBI gene;Acc:111667125]	3459	6	P:GO:0005975; P:GO:0005977; F:GO:0003824; F:GO:0005516; C:GO:0005886; C:GO:0016020	P:carbohydrate metabolic process; P:glycogen metabolic process; F:catalytic activity; F:calmodulin binding; C:plasma membrane; C:membrane
