# Supplementary material for: Intestinal Transcriptome Analysis Highlights Key Differentially Expressed Genes Involved in Nutrient Metabolism and Digestion in Yellowtail Kingfish (Seriola lalandi) Fed Terrestrial Animal and Plant Proteins
Source: Genes (Basel). 2020 Jun 5;11(6):621. doi: 10.3390/genes11060621 (PMC7349653; doi:10.3390/genes11060621)
Supplement: Supplementary file 1 [file genes-11-00621-s001.zip › supplementary/Supplementary file 6.xlsx]

## Sheet: Sheet1
User_ID sorted by SD	symbol	FM_1	FM_2	FM_3	PBM_1	PBM_2	PBM_3	BLM_1	BLM_2	BLM_3	FBM_1	FBM_2	FBM_3	CGM_1	CGM_2	CGM_3
XM_023415703	slc17a5	5.8161	5.4524	5.5402	5.3315	5.3157	5.4669	11.8026	5.3632	14.6272	4.9987	5.3327	4.8753	13.6628	10.9982	7.5947
XM_023425488	cts K	3.914	3.0268	3.3258	3.2916	3.5143	3.1682	10.1198	7.9789	11.8663	3.3121	3.2995	4.5033	6.061	12.5439	7.7174
XM_023414391	cts L	2.1839	2.0536	1.9906	2.0737	1.8473	2.0652	10.6334	6.4025	5.8625	1.6301	2.5058	3.6482	3.532	9.6466	8.0634
XM_023394980	slc25a25a	-1.6214	-1.7673	-1.8238	-1.7497	-1.7256	-1.7571	-0.4436	2.7609	0.1256	-1.9944	-2.0639	-1.0336	0.1872	4.1392	6.5467
XM_023414462	slc23a2	3.1801	2.9047	3.0645	2.936	2.6061	3.1296	7.9454	1.4105	9.4942	2.935	2.5636	4.8159	2.2773	6.5054	1.5469
XM_023397234	slc43a1b	6.0442	5.5488	5.5751	5.3656	5.5184	5.5803	9.2403	8.5402	9.5647	5.8193	5.7766	7.7284	12.8218	10.9032	6.5511
XM_023401838	slc17a9b	-2.0539	-2.2225	-2.3102	-2.1954	-2.1586	-2.2067	-0.9336	-2.0734	-0.3922	-2.5694	-2.637	-1.4948	3.7052	4.8011	-1.6655
XM_023406082	slc20a2	-1.9572	-2.1292	-2.2186	-2.1015	6.6029	-2.1131	-0.8144	-1.9771	-0.2621	-2.4277	-0.1605	-1.3868	-0.2024	-0.3774	-1.561
XM_023394247	slc35d2	1.9099	2.0283	1.7784	2.3065	1.5779	1.7305	9.284	2.7622	2.8582	1.8153	1.9248	0.7381	4.5877	1.4878	6.1227
XM_023421246	slc27a4	-1.9223	-2.086	-2.1712	-2.0597	-2.024	-0.9655	-0.834	-0.2013	-0.308	-2.3505	-2.4086	-1.3791	-0.2512	-0.4178	5.8317
XM_023421228	slc25a1b	7.7088	7.5417	7.8615	7.8754	7.4622	7.5601	11.4113	10.4011	10.9773	7.519	7.7735	9.5145	12.2402	12.1089	11.8786
XM_023420910	slc2a2	5.4498	4.9751	5.1598	5.4472	5.0597	5.061	7.921	7.436	9.418	5.4109	5.4969	6.4013	10.9291	9.5895	7.3688
XM_023424017	slc20a1b	5.7701	5.8942	5.84	5.3763	5.6023	5.5037	10.0121	7.1354	7.4845	5.3482	5.3649	6.8523	5.4804	11.8976	7.7587
XM_023425839	slc1a4	5.0011	4.7141	4.5461	4.4861	4.6764	3.6953	7.6072	7.1918	10.4318	4.1043	4.614	6.8213	6.7762	7.5977	7.8032
XM_023420411	slc26a3.1	3.5674	3.237	-0.8213	-0.7679	3.6439	3.671	0.1707	-0.7073	0.7401	-0.9352	3.5131	-0.3782	0.8016	0.6212	-0.481
XM_023415731	slc8a1b	5.3041	4.5551	5.2107	5.351	5.3706	5.2758	1.5911	1.0429	1.9464	5.0168	5.1217	1.2779	1.9864	1.8696	1.1985
XM_023411518	slc2a1a	-0.1933	-0.2764	0.3179	0.8217	0.452	1.0974	2.778	3.0811	5.3841	0.0936	0.7445	1.9941	5.1929	3.4101	3.0305
XM_023406188	slc16a7	-0.8765	-0.1337	-0.219	-0.1068	-0.9342	-0.96	2.7513	1.6296	0.63	0.21	-1.1966	4.491	3.3486	0.5109	3.4979
XM_023429690	slc7a6os	4.9188	4.7264	2.1756	2.6708	4.4807	4.9852	2.0341	1.5519	8.331	5.3566	3.8354	5.8963	3.4745	2.2968	4.4561
XM_023420198	slc19a1	-1.3136	-1.4014	-1.4452	-1.3876	3.0256	2.4627	-0.2935	-1.324	0.2549	-1.573	2.0731	3.2424	0.3142	0.1404	-1.0349
XM_023418105	slc16a9a	6.6213	6.3916	5.4813	5.4645	5.409	7.05	3.0952	4.1102	2.7006	6.3362	5.8839	2.1463	2.7381	2.6299	2.7949
XM_023430361	slc39a8	0.0614	-0.1046	-0.9404	-0.0785	-0.0427	-0.8928	4.0705	1.9892	0.6449	-1.0529	-0.5295	2.9866	3.3397	0.5266	3.0567
XM_023424386	slc17a6b	-2.0231	-2.17	-2.2464	-2.1463	-2.1143	-2.1562	4.3838	-0.3854	-0.5754	-2.4289	-2.472	-1.536	-0.5244	-0.6739	-1.6848
XM_023418727	slc25a3a	3.5917	6.023	5.4473	1.8944	5.5797	6.7891	2.3346	4.4287	3.6114	6.7682	6.775	5.4093	3.6758	3.4894	2.0251
XM_023429272	slc16a6a	2.4938	2.1741	2.9278	2.3439	2.3821	1.5572	5.5711	5.5493	5.043	1.5554	2.2129	5.2598	5.2791	4.707	6.4012
XM_023422105	slc43a3a	6.1681	6.8178	6.0616	7.1854	7.0539	6.8287	3.8047	4.5636	3.1168	6.8838	6.32	3.5029	3.1512	3.0528	3.1639
XM_023421567	slc43a2b	8.0344	8.4398	8.5549	8.5269	8.3836	8.3299	4.7622	6.3374	5.6652	8.1253	7.8306	4.7608	4.386	4.3213	5.8077
XM_023414691	slc39a7	3.5795	3.4494	2.6911	3.3922	3.4883	3.2755	4.788	1.7201	3.273	3.4889	3.2292	5.0694	9.1859	3.6804	2.3601
XM_023429256	slc38a10	-0.7223	0.4343	-0.0981	0.4653	-0.7798	0.4523	2.0927	1.9666	4.3566	0.7164	0.3933	-0.3841	4.9002	1.9685	0.5683
XM_023417061	slc51a	3.2781	3.2847	3.2935	3.4823	2.5605	2.3721	4.5371	5.1341	4.852	4.2944	2.6558	9.2746	4.7177	4.8691	5.0819
XM_023431079	slc6a18	6.3183	6.5618	6.5786	5.7288	6.9372	6.269	8.4341	5.2665	9.4352	5.8393	6.1488	3.795	10.1437	4.6023	5.799
XM_023429411	slc7a3a	0.6051	0.3799	-1.5263	-0.4558	-0.4158	-0.4681	-0.2991	-0.3221	0.2858	-0.0886	-0.5436	-0.9053	1.8018	5.4372	-1.0898
XM_023421933	slc22a13a	5.9792	5.6266	4.8072	4.7565	4.9142	6.5549	4.605	4.6311	9.6663	5.74	5.5028	2.6192	4.7843	3.0453	3.6399
XM_023408161	slc6a4a	0.8542	0.6704	-0.4534	0.2893	0.3225	0.9791	2.966	2.4	3.4675	-0.034	0.434	-0.034	3.8878	3.62	4.0899
XM_023414617	slc30a4	5.7044	5.557	5.0668	5.3953	5.7163	6.0876	2.2138	3.6113	2.5367	6.7441	5.8279	3.0625	2.5749	2.4643	2.6564
XM_023401036	slc9a3r1b	3.8289	3.66	3.602	3.2364	3.6038	3.4557	1.6322	2.9337	6.002	3.0953	3.7465	2.8979	7.8325	1.9105	1.2368
XM_023398155	slc30a9	4.2027	3.979	3.0036	3.2598	3.4514	4.1193	2.5062	2.2025	8.5842	3.6693	3.5548	2.6417	1.9825	1.8661	2.4461
XM_023395987	slc7a2	-0.037	0.5847	-1.1026	0.2912	-1.0254	-0.1918	-0.0074	5.3518	0.5519	0.7146	0.0074	2.7503	0.6123	0.4351	1.3243
XM_023410208	slc38a3b	-1.7318	-1.862	-1.8982	-1.8505	-1.8266	-1.8553	-0.7166	0.4819	-0.2261	-1.2121	-2.0434	3.763	-0.1731	-0.3285	1.1013
XM_023429689	slc7a6	6.5276	6.7033	6.4364	5.9629	6.4118	6.7601	3.7729	4.5662	3.0746	6.501	6.4832	3.4692	3.109	3.7946	3.1271
XM_023404602	slc13a5b	6.7064	5.7832	6.5319	5.5979	5.9526	6.5786	6.3904	4.5326	8.0681	6.6713	6.6131	2.9353	3.4031	4.0201	3.1809
XM_023423009	slco1d1	4.6922	4.4687	5.1745	5.1778	5.1842	5.1104	7.1451	7.4429	6.12	5.5803	4.9831	8.6473	8.873	8.2312	7.6326
XM_023416123	slc5a8l	3.1031	3.1352	3.658	3.9672	4.0484	3.5687	3.3593	2.7336	7.4718	2.8968	3.3113	1.2745	3.2023	5.4928	1.1928
XM_023410254	slc45a1	-1.8794	-2.0132	-2.0828	-1.9917	-1.9625	-2.0007	-0.9901	-1.8948	-0.5604	-2.1823	-0.5776	-1.4356	-0.514	-0.6502	3.7682
XM_023409970	slc38a2	4.6099	4.7948	3.5666	3.5415	4.1078	4.2028	2.8699	5.1321	2.4146	4.2731	4.0215	5.6774	2.4539	8.3263	2.7944
XM_023417071	slc10a2	8.1711	8.5084	8.1496	7.6891	8.1138	8.7227	5.7717	6.3737	9.7123	8.3917	7.7223	5.6377	11.3126	8.8495	6.5802
XM_023407237	slc2a13b	-1.7843	3.2563	1.3233	-1.9022	-1.8716	-1.9117	-0.8501	-1.8005	-0.3987	-2.0553	-2.0877	-1.318	-0.3499	-0.493	-1.4604
XM_023399983	slc30a5	3.9129	4.0521	3.6937	3.6504	3.5147	3.8254	2.4241	5.2582	7.4513	3.9896	3.7625	5.1673	2.6277	6.96	2.5384
XM_023422323	slc4a4b	4.7515	5.2501	5.3222	4.7954	4.6691	4.7381	1.6922	2.8813	2.0384	4.5983	4.595	3.2719	2.0778	1.963	1.3218
XM_023421608	slc22a6l	2.1578	2.4687	2.0759	2.9699	0.8888	2.404	2.1021	2.3822	1.4995	3.488	2.1043	5.8542	1.5628	1.3774	5.7695
XM_023415162	slc30a1a	2.6337	1.6163	2.19	1.2546	1.8502	1.9217	5.8902	2.2206	1.2864	1.896	1.9349	0.3493	1.3493	1.1647	4.9931
XM_023424030	slc5a1	9.5271	9.8314	9.654	9.8171	9.7707	9.6742	6.9759	8.8347	6.882	10.0984	10.1343	6.5135	7.1172	6.687	8.0067
XM_023415563	slc52a3	3.7281	3.5796	3.2082	3.2403	3.7058	3.7787	0.7839	0.1747	1.3301	3.051	3.4105	0.45	1.392	1.2105	0.3599
XM_023394426	slc3a1	6.3516	6.2081	6.8518	5.9369	6.1135	6.4099	3.509	5.0157	3.2058	6.745	6.3882	3.3711	4.0627	3.1439	6.0847
XM_023431103	slc6a19a.2	3.4717	4.4353	3.7724	2.9266	2.8595	3.325	1.0562	1.3717	1.5322	3.7295	3.5463	0.725	4.9849	1.4112	0.6378
XM_023402798	slc35d1a	5.8509	5.9273	6.1889	6.1633	6.4666	6.2651	2.7862	4.3476	3.0627	6.4104	6.4806	5.4733	3.9604	2.9983	4.0194
XM_023425751	slc29a3	4.4164	4.6763	4.4139	4.3407	4.339	5.055	1.5783	2.8106	1.9258	4.8442	4.7379	3.2056	1.9681	1.8505	1.2028
XM_023402268	slc10a7	4.9175	4.9132	4.7164	1.7078	2.5628	5.3641	3.3671	4.9985	2.4929	5.18	5.0757	6.4326	4.0954	5.6891	2.6213
XM_023423217	slc5a11	7.0277	7.1934	7.5226	8.2274	7.8434	7.537	7.3527	6.2426	5.3615	7.9548	7.8447	3.9247	5.4255	4.6634	4.9755
XM_023410140	slc44a4	6.6477	7.108	7.2509	6.353	7.132	6.6244	5.0945	5.6687	3.5405	6.5986	7.2301	3.1496	4.3074	4.8326	4.7624
XM_023427989	slc25a26	1.9043	1.6707	1.6739	0.6843	1.4527	2.1241	0.4156	5.9748	0.9892	1.3041	1.5049	1.8796	1.0512	0.8694	-0.1681
XM_023399692	slc19a3b	4.4852	4.6616	4.5816	4.5607	4.2864	5.2529	4.6737	3.8406	3.5079	5.0847	4.7804	1.9099	3.5733	7.5395	1.846
XM_023401848	slc31a1	7.3465	7.1206	6.8882	6.7708	6.8128	6.8697	4.2139	5.236	4.3452	7.0612	6.9693	6.4885	3.7041	4.2445	4.6793
XM_023428071	slc25a12	3.5935	3.5957	2.7276	2.77	3.049	4.1755	4.8894	1.3233	1.4834	3.3795	3.0521	0.6638	1.5458	1.3629	0.5775
XM_023415050	slc5a6a	-1.6933	1.2965	-1.789	-1.7477	-1.734	2.1905	-0.6987	-1.7014	-0.218	1.1064	-1.9126	-1.1969	-0.1661	-0.3184	-1.3485
XM_023396365	slc39a9	6.2952	6.21	5.7962	6.2932	6.579	6.8035	3.1929	4.1421	4.1715	6.8262	6.2819	6.5225	4.6658	6.8323	3.4588
XM_023395020	slc2a8	7.7741	7.83	7.6234	7.8978	7.6541	7.509	5.2912	6.2909	5.3939	7.8955	8.0157	6.1017	4.8422	4.7101	5.2427
XM_023430806	slc1a8b	4.0276	3.7192	4.3174	4.227	4.8577	4.6115	1.5097	2.3047	1.8534	4.8035	4.3345	3.6361	1.9148	1.7787	1.7417
XM_023396804	slc7a8a	8.8794	9.1382	8.5359	9.5862	8.8505	8.9521	6.0767	7.5835	5.7492	8.7758	8.7637	5.993	8.4779	8.6807	6.814
XM_023408777	slc27a2a	2.6401	2.4148	1.5832	2.688	2.3037	0.9156	5.9482	2.0205	2.7811	2.0318	2.1398	2.9355	1.6065	4.5776	3.7208
XM_023430445	slc8a1a	4.5909	4.3832	4.8656	5.3303	5.4569	4.93	3.5644	4.2233	2.3162	4.7823	4.5369	1.7176	2.3547	2.243	4.7626
XM_023429456	slc22a4	3.8837	4.3692	4.1699	3.6954	3.6024	3.7585	1.073	2.017	1.5394	3.2145	2.9164	0.7554	1.6017	1.419	1.8042
XM_023426005	slc35a2	4.9197	5.193	5.4993	5.8145	5.3931	5.4768	3.5284	4.3791	2.7306	5.7899	5.772	5.7831	2.7671	2.6619	3.497
XM_023399943	slc31a2	4.8441	4.6779	4.4308	4.0698	3.9705	4.5141	1.5979	3.3741	1.9414	4.206	4.6298	3.6808	1.9804	1.8666	1.8168
XM_023412015	slc7a9	6.0045	5.4019	5.7771	5.5204	5.4525	6.0441	4.0922	4.1747	7.06	6.3697	6.0815	3.0616	3.1817	3.8475	6.0331
XM_023409000	slc12a7b	5.8068	5.4439	6.3035	6.3997	6.7058	6.3776	6.0301	5.7881	3.3704	4.9889	6.1061	6.9797	3.4024	3.3113	5.7401
XM_023423898	slc1a1	9.0061	9.1278	8.9195	8.5682	8.8275	8.8304	6.5132	7.8456	6.6037	8.9703	9.1763	5.5729	6.8553	6.5761	7.505
XM_023421966	slc26a11	0.1043	2.7932	2.3759	0.0503	2.4416	3.5504	3.1153	1.1049	1.2628	2.8635	3.6147	1.7433	1.3241	1.1444	3.6871
XM_023403160	slc45a4	1.4157	1.7339	1.3781	1.2288	1.4415	0.7878	4.5096	-0.6232	0.7704	1.7702	1.4066	-0.3112	0.8309	0.6537	-0.409
XM_023403383	slc12a7a	3.8076	4.6556	4.5374	4.2291	4.4498	4.1669	3.1542	1.3602	2.1773	4.328	4.3086	1.5577	5.5392	4.0469	4.5981
XM_023424064	slc46a1	-1.4403	-0.6232	-0.7047	-1.5	-1.4848	-0.6083	3.2365	-1.4487	0.0463	-0.0261	0.2983	0.7432	0.101	-0.0594	-0.0561
XM_023404491	slc49a4	6.9094	6.8382	6.6537	7.0203	7.0981	7.2325	4.2565	5.2092	4.7829	7.2774	7.1615	5.1651	4.8462	4.9394	4.3848
XM_023422467	slc28a1	4.9735	4.9089	4.8379	4.369	4.1904	4.5757	1.742	3.5522	3.7735	4.1605	4.3387	2.7407	2.1206	3.0789	1.3852
XM_023397051	slc13a2	7.7756	8.0455	7.6823	7.4657	8.2479	8.5593	5.2622	6.6258	5.7894	8.398	7.5912	4.9436	7.2232	5.6696	6.7954
XM_023427749	slc2a5	4.7144	4.3691	3.7404	3.2883	3.8528	5.1173	1.4689	2.6433	1.824	3.5869	4.7045	2.5613	1.8869	2.8952	2.0875
XM_023414124	slc6a22.1	6.3323	7.0116	6.2086	6.5266	6.2043	6.3246	3.9081	5.9028	6.6137	6.2942	6.1061	6.902	3.7018	7.0982	3.6832
XM_023428924	slc25a24	4.9766	5.446	5.4458	5.772	5.799	5.9027	6.5029	4.3228	2.9644	5.8905	5.9405	4.8592	2.9994	4.169	3.2288
XM_023413517	slc8b1	3.5756	3.6334	2.3209	2.8743	3.2633	4.1012	0.9867	1.581	1.4744	3.5812	3.4475	3.3659	1.5363	1.3548	0.5869
XM_023421625	slc25a43	3.6675	3.9831	4.1846	3.9523	3.9567	4.5183	1.408	2.7022	1.7791	4.2285	3.9094	3.7587	1.8418	1.6776	1.6583
XM_023415016	slc10a1	4.4021	4.3947	3.3103	4.1217	2.7732	4.8785	1.4198	2.6125	1.7886	4.4965	3.6318	3.3758	1.8514	2.8609	1.6676
XM_023396355	slc4a11	4.3461	3.9768	4.0948	4.3776	4.2879	4.1746	1.4424	2.6253	1.8038	4.2767	3.9383	2.2481	1.8666	2.8744	1.6866
XM_023429460	slc9a6b	6.3281	6.5615	5.958	6.6192	7.7388	6.8535	5.3885	5.9628	4.2801	6.7362	6.0134	5.8769	3.6151	5.0781	4.0027
XM_023415541	slc13a3	2.5592	3.6264	2.2671	2.2817	2.3331	3.1413	0.5639	-0.078	1.1232	2.76	2.811	1.1236	1.1837	1.0064	0.1043
XM_023414406	slc4a4a	3.5465	2.1509	2.4673	3.6382	3.3515	2.7292	0.6558	0.682	1.22	2.5756	2.9466	1.2194	1.281	1.1022	0.2336
XM_023398086	slc36a1	8.214	8.3865	8.5127	8.2127	8.1963	8.3912	6.1791	7.1152	6.3318	8.1935	8.4683	6.2949	5.8072	5.4419	6.4983
XM_023394323	slc16a10	8.226	8.3283	7.9872	7.7641	8.1475	8.5701	8.5001	8.3091	11.3993	8.3104	7.8582	8.4956	8.9834	11.4348	8.6273
XM_023407558	slc1a5	7.2825	7.3849	7.1395	8.0298	8.1398	7.9971	7.7114	6.279	5.9135	7.5932	7.4115	5.5139	9.8194	5.4953	6.7754
XM_023425182	slc9a8	3.6612	4.0149	3.6862	3.9593	4.0875	4.0153	5.6243	1.7641	1.8432	3.566	3.6872	2.7932	1.8859	1.776	2.3741
XM_023416475	slc25a48	3.6162	3.7204	3.2431	3.289	2.6565	3.8235	2.2372	2.2545	4.6193	3.9167	4.0332	0.9116	1.7078	1.5247	1.5046
XM_023421935	slc22a13a (1 of many)	5.0244	4.3621	4.7463	4.8849	4.8896	5.0748	2.7304	3.4837	2.2361	4.9218	4.4192	3.0586	2.2745	2.1632	3.9124
XM_023422486	slco3a1	6.1578	5.9775	6.385	6.102	6.4103	6.2543	4.6564	4.8884	3.9931	6.2678	6.096	3.9979	4.5139	3.14	4.1813
XM_023399073	slco2b1	5.3784	5.4259	5.0775	4.883	6.2294	5.6321	3.0541	4.2455	3.6029	5.0848	5.2948	2.906	2.688	3.9711	3.927
XM_023413918	slc25a39	3.7659	3.9562	3.5769	4.5149	4.6032	4.2078	1.6095	3.3204	1.9485	3.9993	3.8375	5.0149	1.9873	1.8745	3.445
XM_023404897	slc6a7	2.2903	2.9957	2.8244	3.0772	3.1722	2.422	0.6742	2.1573	1.2359	3.2716	3.0121	0.3513	1.2966	1.1186	0.2666
XM_023422961	slc5a8	-1.6379	-1.6918	-0.9331	-1.6839	-1.6731	-0.3873	-0.7254	2.476	-0.2844	-1.7841	-1.2355	-0.1481	-0.2368	-0.3765	-0.3282
XM_023410322	slc35f2l	2.3433	1.6511	1.8924	1.3512	1.7332	2.2191	2.3653	0.5768	1.1466	2.2518	1.8207	1.1412	1.2083	1.0274	5.1784
XM_023404488	slc15a2	10.5024	10.4759	10.5134	10.182	11.2059	10.6523	8.9967	8.7532	9.2335	10.1419	10.2329	7.358	10.9524	8.7201	8.9363
XM_023394414	slc29a1a	6.4685	6.4047	6.3423	5.9968	6.4621	6.6564	7.5538	6.0466	7.9045	6.4702	6.1019	8.665	5.4948	8.8706	5.6181
XM_023405891	slc25a15a	2.8597	2.6763	3.1426	3.1745	3.4364	2.9056	0.709	1.3861	1.2659	2.6706	2.7854	1.2677	1.3267	1.1485	0.3084
XM_023397320	slc10a3	5.8516	5.5792	5.7491	5.9934	5.5651	5.6108	6.8543	4.8257	5.8983	5.7004	6.0133	6.5083	8.6135	6.975	3.9928
XM_023405149	slc38a5a	4.8617	4.9247	4.904	4.6322	4.3009	4.6153	4.9409	4.2467	2.315	4.498	4.6043	2.6406	3.4331	2.2429	2.7221
XM_023401845	slc25a46	2.8576	2.8325	3.3749	2.7132	2.707	2.6387	0.7111	0.7443	1.2663	2.7642	3.1066	2.5294	1.327	1.1491	0.313
XM_023414420	slc1a3a	0.5621	-1.4497	-0.7154	-1.4408	-1.4286	-1.4446	0.6915	-0.5081	-0.0184	0.0936	-0.0462	2.162	0.0332	-0.1181	-1.1415
XM_023428372	slc43a2a	3.5284	3.3488	3.2531	3.2004	3.6359	3.337	0.9875	0.9772	2.6945	3.1317	3.2334	1.4788	1.5325	1.3519	1.74
XM_023413299	slc9a7	4.384	4.4833	3.9446	4.3657	4.3303	4.0327	3.2791	4.9386	2.3639	4.0936	3.9988	6.5967	2.4024	3.7978	4.1648
XM_023396811	slc7a7	3.136	2.9218	1.8729	2.1167	1.2874	3.1585	0.4704	0.4849	1.0218	2.2245	2.0135	0.0851	1.0814	0.9067	0.8553
XM_023426523	slc35e1	3.7754	3.714	3.9219	3.5334	3.8087	4.12	1.3431	1.837	1.7281	4.0769	3.7019	3.0592	3.0026	1.6087	2.2739
XM_023423372	slc48a1b	4.5769	4.3239	3.9628	4.1041	5.0434	4.422	1.7907	3.417	2.1224	4.3421	4.3713	4.1599	3.3008	2.0492	3.5398
XM_023430740	slc25a21	2.424	1.8097	3.733	3.0194	2.824	2.7599	3.9709	3.3455	1.669	2.143	2.0045	5.0807	1.7315	4.0292	3.259
XM_023405844	slc12a1	9.41	10.465	9.7648	9.9482	9.3442	9.6369	11.3166	9.0984	10.2921	9.8525	9.9426	7.1931	10.1493	11.2856	8.9517
XM_023423125	slc40a1	6.6449	6.8049	6.9376	6.4212	6.8122	6.7046	6.0278	6.2807	3.8852	6.6433	7.0152	6.1901	4.9485	4.409	7.1327
XM_023415201	slc35b2	2.7771	2.6667	2.9329	3.1417	2.6951	3.552	0.8014	1.6608	1.3338	3.4071	2.7549	2.3788	1.3947	1.216	0.4041
XM_023414853	slc35f6	8.3793	8.4728	8.1399	7.9644	7.919	8.25	6.6632	7.3225	5.9644	7.8806	7.9794	6.0704	5.6248	8.101	6.4196
XM_023429716	slc7a10a	2.8759	3.7108	2.5773	3.0459	2.0434	3.7111	1.9724	1.4884	2.6059	2.7507	3.1276	1.3791	1.4365	1.2569	0.4578
XM_023407878	slc22a13b	5.1701	4.8208	5.1161	4.934	4.5703	5.1608	6.4982	5.2626	4.1777	5.0574	4.8391	4.425	2.7996	2.6965	4.2589
XM_023426441	slc2a3b	2.2664	2.5722	2.6129	3.3038	2.8312	2.86	0.6558	1.883	1.2128	2.5564	2.7146	1.216	1.273	1.0965	0.2548
XM_023398229	slc39a6	1.6207	0.7723	0.4412	-0.1529	1.4745	0.7917	-0.0249	0.4039	3.0361	0.1413	0.3781	-0.5678	0.5556	0.3896	-0.6748
XM_023416468	slc44a1b	4.1446	4.4414	4.1797	3.2767	3.9353	3.5699	2.8563	2.5826	1.7556	3.6075	3.5044	2.729	1.818	1.6494	2.2999
XM_023412664	slc38a9	4.714	4.782	4.3235	4.699	4.5915	5.3659	5.1836	5.0588	7.1135	4.7059	4.8112	3.6452	4.301	5.4461	2.822
XM_023418940	slc16a3	3.8728	4.2973	4.0188	4.7164	5.1654	4.1663	3.9604	5.0158	2.2352	4.4884	4.2604	2.5792	3.3761	2.1635	3.6871
XM_023404837	slc25a35	2.3887	2.9949	2.9118	2.941	2.8914	3.1036	0.8524	3.3421	1.3685	2.9483	2.7493	0.5467	1.4294	1.2509	2.3778
XM_023394134	slc15a4	2.6289	2.0936	2.1285	1.8415	1.8898	3.1698	0.5003	1.1896	1.0488	2.1479	2.2629	0.119	1.1081	2.1617	0.0358
XM_023405727	slc25a28	-1.8805	-1.9748	-1.9919	-1.9693	0.5885	-1.9716	-1.089	-1.8943	-0.7064	0.6561	-2.0555	-1.4855	-0.6651	-0.7863	-1.6061
XM_023408321	slc4a2b	6.4596	6.4452	6.2482	6.6149	6.8994	6.9977	5.2782	6.8237	5.3811	7.428	6.7869	6.7699	4.5664	4.7749	5.278
XM_023422122	slc44a2	-0.5889	0.0127	1.3809	1.1205	1.5822	1.7241	0.1437	1.0844	1.9404	1.517	1.4769	-0.3507	0.7226	1.8034	-0.4298
XM_023430115	slc25a47a	2.5199	2.5571	2.8256	2.4682	2.3744	2.7964	0.6424	1.3245	1.197	2.5414	1.9009	3.0423	1.2569	1.0812	0.239
XM_023421677	slc9a6a	3.7211	3.5386	3.7818	3.5459	3.988	3.7111	1.2486	2.6868	2.8615	3.0771	3.0664	2.4064	1.7163	1.5344	2.2054
XM_023402020	slc25a11	5.7482	5.7288	6.0511	5.8645	5.4734	5.4352	4.8939	5.9679	3.1923	5.8214	5.7164	5.8257	4.0405	3.8709	4.9724
XM_023399712	slc19a3a	3.6235	3.6993	3.6995	3.4899	3.4706	2.9434	3.9601	3.4306	1.6719	3.2231	2.6762	1.6979	2.9474	1.5519	1.5474
XM_023427225	slc22a23	3.0576	2.7607	2.3605	2.6967	1.994	2.4393	0.6279	1.3102	1.1812	2.3765	2.6866	2.249	1.241	1.0657	0.2198
XM_023429379	slc22a21	0.0778	1.4094	0.7224	1.8999	1.4942	1.7246	0.0666	-0.6646	0.5736	1.2925	1.7655	-0.4371	0.6284	0.4677	-0.5108
XM_023414573	slco1c1	1.6263	1.2446	2.1393	1.8517	-0.162	1.5885	2.6527	1.7576	2.9976	2.0081	1.3091	1.0622	2.3832	2.1742	0.0418
XM_023414643	slc39a1	2.751	2.7743	2.6927	1.6646	1.1763	2.4697	0.5848	1.817	1.1358	2.2563	2.7505	2.4186	1.1953	1.0207	0.1726
XM_023397829	slc12a2	2.1425	2.1189	2.088	2.5929	2.9588	2.9323	0.6409	2.9378	1.195	2.6074	2.222	1.6771	1.2548	1.0793	0.238
XM_023405843	slc24a5	1.3016	1.2456	1.8253	0.0623	1.5816	1.5179	1.3038	-0.5478	0.6797	1.9799	1.8899	-0.3142	0.7356	0.5719	-0.3901
XM_023420826	slc16a13	-1.8881	-1.9799	-1.9953	0.2437	0.6295	-1.9771	-1.1275	-1.9014	-0.7599	-2.0369	-2.0518	-1.5085	-0.7202	-0.8367	-1.6244
XM_023395731	slc38a7	7.8272	8.3632	8.4965	7.7918	7.8491	7.9099	6.5915	7.0429	6.0289	7.4955	7.7898	6.0706	6.2302	6.1488	6.8544
XM_023419979	slc26a6	-0.0404	-0.1852	1.5215	0.9601	1.0065	0.2395	2.1767	-0.0576	0.4673	-0.1256	0.8186	-0.5728	1.7925	0.3607	-0.6747
XM_023416638	slc12a8	3.8392	3.8407	3.8166	3.7949	2.6788	4.1508	2.4681	3.5785	1.8902	3.726	3.7729	4.5627	3.7303	1.8183	2.4152
XM_023430901	slc25a14	3.3776	3.0035	2.8763	2.2571	2.6153	3.1867	1.9176	1.1742	2.5495	2.4019	2.469	1.7918	1.3815	1.2037	0.4031
XM_023405618	slc33a1	4.7417	4.886	4.8769	4.5004	4.4644	3.9907	3.7913	4.6063	2.6906	4.4082	4.4772	5.0473	3.6903	5.4837	6.4278
XM_023430787	slc7a14a	2.1807	1.9557	2.1709	2.9675	2.8935	2.313	0.5607	1.6418	1.1098	2.7256	1.6512	1.6003	1.1691	0.9951	0.1396
XM_023406294	slc22a18	0.9619	1.6753	1.966	1.4865	1.9485	2.5585	0.2432	-0.4506	0.7671	1.2947	1.4917	0.7826	0.8237	0.6577	-0.2896
XM_023401310	slc37a4a	3.0241	2.5713	2.8269	3.1468	1.8813	3.1832	3.9258	3.4641	1.8413	3.3254	2.9737	4.7703	3.7041	3.8558	4.5376
XM_023424385	slc39a13	1.6208	2.3836	2.261	1.5976	2.5957	2.4679	0.5139	0.922	1.0583	2.6547	2.1115	2.1449	1.1171	0.9446	0.0776
XM_023411136	slc2a6	1.6328	2.4246	2.186	1.808	1.1695	2.2039	0.3581	1.4522	0.8895	1.8602	1.8908	-0.0523	0.9469	0.7785	-0.1276
XM_023407254	slc46a2	2.2175	2.6955	1.9569	1.2527	0.8115	2.0966	0.4877	1.1753	1.0322	2.4832	2.0938	2.1265	2.3481	0.9185	0.039
XM_023404164	slc22a15	3.2076	3.4952	3.335	3.6276	2.6883	2.9399	1.17	2.4467	1.5975	3.4719	3.1988	3.5327	2.8759	1.4782	2.1528
XM_023400772	slc25a40	2.6638	2.8109	2.9627	3.1693	3.1405	2.6611	0.8841	2.0287	1.3883	2.9578	3.1435	2.417	1.449	1.2709	1.6622
XM_023421601	slc47a1	0.6822	1.6831	0.8999	-0.4658	0.1898	1.8007	2.0066	0.2593	0.7788	1.5964	1.8886	2.3044	0.8354	0.6694	1.1042
XM_023411418	slc7a5	1.0466	1.6469	2.167	2.0542	1.4788	-0.355	0.3329	1.4309	0.8633	1.2862	1.5689	2.7749	0.9206	0.7525	0.7075
XM_023427646	slc25a33	3.2682	3.367	3.0466	3.6041	3.4953	3.8042	2.2021	2.2248	1.6112	3.2477	2.8753	2.6036	1.6729	1.492	3.1035
XM_023428083	slc25a36a	2.2438	2.4184	2.6393	1.9427	3.0636	2.3551	2.5994	2.6978	4.4914	1.8808	2.7642	2.9948	1.5194	1.3392	2.0278
XM_023415560	slc17a9a	2.2872	2.0492	1.6865	1.2353	0.2203	1.9137	0.2828	0.69	0.8091	1.7417	0.9002	-0.1542	0.866	1.9247	0.6548
XM_023415061	slc35a1	2.1246	2.1383	1.5847	1.732	1.2034	1.7173	0.3977	-0.2331	0.9294	2.0376	2.0798	2.2404	0.9869	0.8184	0.7738
XM_023419219	slc34a2a	-1.479	-1.5178	-0.8671	-0.7803	-0.7515	-0.789	0.3558	-1.4838	-0.2634	-0.7249	-1.6037	-0.1571	-0.2184	-0.3503	1.0259
XM_023404313	slc27a1a	2.2849	1.9631	2.7631	1.9987	2.9431	1.3181	1.7233	1.4715	1.1206	0.524	1.4453	1.6093	1.1799	1.0061	3.0171
XM_023424358	slc22a31	1.7698	1.274	1.6583	2.6454	2.2654	1.7934	0.3633	0.7732	0.8939	1.9121	1.7006	0.0005	0.9512	0.7831	0.7422
XM_023426273	slc6a9	0.0419	-1.5038	-1.5201	-0.7977	-0.3621	-1.5007	-0.7017	-0.7037	-0.2998	-1.5641	-0.615	-1.1182	-0.2564	-0.3837	1.1477
XM_023414208	slc25a20	2.114	1.544	1.9532	2.5182	1.7531	2.1718	0.4982	1.3972	1.0376	2.2542	2.0888	2.3284	1.0959	0.9249	0.0625
XM_023416520	slc5a9	-0.6778	-1.4874	-1.5036	-0.7868	1.1303	-0.1176	-0.6908	-1.4572	-0.2892	-1.5471	-0.4262	-0.1832	-0.2458	-0.3731	-1.2338
XM_023409548	slc26a2	-0.9594	0.3116	0.4293	0.7394	-0.9872	-0.3375	-0.2253	1.306	0.2368	0.1342	0.1649	1.4329	0.2867	0.1403	-0.8385
XM_023409951	slc35e3	3.5656	3.2837	2.7745	3.5116	3.1425	3.6566	2.2972	2.8116	1.7082	3.2212	3.3377	3.9209	3.5912	1.5895	2.2558
XM_023415695	slc48a1a	1.9213	1.9858	1.6892	1.7347	1.8884	2.0073	0.3981	0.4153	0.9309	1.5827	1.6215	1.4367	2.2425	0.8196	-0.0734
XM_023428744	slc34a2b	-0.9816	-1.7844	-1.7972	-0.6915	-1.0606	0.7537	-1.0104	-1.7581	-0.6552	-1.8314	-1.8435	-1.3785	-0.6168	-0.7294	-1.4905
XM_023404846	slc12a9	2.1445	2.0833	1.0584	1.7536	1.2281	1.739	0.4258	2.0204	0.958	1.7359	2.0995	2.2601	1.0155	0.8469	-0.0317
XM_023420396	slc26a5	-2.0568	-0.944	-2.2157	-2.1517	-2.127	-2.1593	-1.3049	-2.0698	-0.9416	-2.2588	-0.6418	-1.6815	-0.9023	-0.114	-1.7961
XM_023415747	slc16a12a	7.2172	7.3052	7.3126	7.3723	7.12	7.2072	5.8057	6.2481	8.3547	6.9919	6.9198	7.2301	8.4298	7.9992	7.3067
XM_023395155	slc25a19	0.8993	0.5195	-0.0466	-0.9667	0.772	0.3224	0.8631	-0.9378	0.232	0.907	0.2893	-0.6954	0.2812	0.1369	-0.8205
XM_023406479	slc35e4	-0.5566	0.6474	1.3205	0.8905	0.9327	1.4536	1.8503	-0.5625	0.6215	1.0751	1.2341	1.1546	0.6756	0.5169	0.4802
XM_023397825	slc1a3b	-1.4073	-0.3974	-1.4549	-1.4348	-0.7349	0.2895	0.3196	-0.2553	-0.2705	-1.0187	-1.5097	-1.0788	-0.2276	-0.3534	0.1713
XM_023407972	slc4a1ap	2.8855	3.2141	3.1735	3.4847	3.816	3.5682	1.2762	2.2774	3.4819	2.935	3.0756	2.4213	2.9438	2.7416	2.222
XM_023395463	slc35b3	3.6633	3.8395	4.0692	4.012	3.7444	3.8038	1.686	3.2869	3.1462	3.7278	3.9711	3.0856	3.2139	3.0171	4.3098
XM_023412365	slc25a44b	0.0567	-0.0786	1.0186	0.8272	-0.0286	0.3192	0.0443	1.5756	0.5443	0.3976	0.4273	1.9195	0.5984	1.6662	0.4049
XM_023425947	slco2a1	2.021	2.1154	2.2353	1.7144	1.2517	2.2225	1.7939	1.9958	1.1944	2.2989	1.9487	3.674	1.2541	1.0792	1.7937
XM_023426014	slc6a8	-0.9958	-0.0136	-0.0944	0.5051	1.7317	0.2763	-0.272	0.1302	0.178	0.0849	-0.7062	-0.7385	0.2267	0.084	0.0706
XM_023396309	slc6a16a	2.1474	-0.121	0.4348	0.2808	0.9936	1.2196	-0.0022	0.4003	0.4843	0.8622	0.5061	0.5156	0.5369	0.3827	-0.5707
XM_023420597	slc25a10	6.8153	6.7538	6.8859	6.854	6.6309	6.6818	7.8465	7.8528	6.8479	6.7283	6.7517	8.5345	7.2117	7.1915	8.1778
XM_023402431	slc38a3a	-0.9736	-1.849	-0.7765	-1.0865	-1.8368	-1.0953	-1.0045	-1.8028	-0.6253	-1.9072	-0.6996	-1.3976	-0.5844	0.2384	-1.5172
XM_023416288	slc25a38a	6.2638	6.1267	6.2094	6.505	6.6624	6.1044	5.5378	6.067	4.7924	6.0238	6.0419	7.0405	5.1429	5.1609	6.1361
XM_023430116	slc25a29	-1.1961	0.7617	0.1111	-1.2212	0.0629	-0.2499	-0.5149	-1.1997	-0.1184	-0.1666	0.0949	-0.9259	-0.0756	-0.2012	-1.051
XM_023414330	slc39a14	-2.3483	-1.7063	-2.5032	-2.4338	-2.4116	-2.4406	-1.6713	-2.3601	-1.3441	-2.6142	-2.6282	-2.0104	-1.3087	-0.5988	-2.1136
XM_023429494	slc6a15	-1.4289	0.2689	-1.4636	-0.8478	-0.8233	-1.4506	-0.7648	-1.4319	-0.4102	0.0754	-0.0575	-1.1323	-0.3719	-0.4843	-1.2442
XM_023400247	slc25a44a	3.4274	3.3722	3.2909	3.5616	3.2335	3.5096	2.9162	3.1209	1.8291	3.4061	3.4618	4.3448	3.6862	2.8902	2.3704
XM_023418743	slc41a2b	1.9622	2.2129	2.5944	2.9005	2.6759	2.8856	2.0298	1.9423	1.4176	2.5513	2.768	3.4075	2.6956	1.3638	2.0139
XM_023428013	slc2a9l1	-1.7306	-1.758	-1.7675	-1.1352	-1.1106	-1.7562	-1.0674	-1.0517	-0.747	-1.7925	-1.1643	0.282	-0.7124	-0.8139	-1.5007
XM_023413267	slc10a4	-0.1716	0.9901	-0.0099	0.0932	0.1273	1.1238	-0.1832	-0.1865	0.2657	1.0617	0.4266	-0.6485	0.3142	0.1719	-0.7541
XM_023410519	slc25a32b	1.5593	1.2184	0.97	1.5979	0.7588	1.2375	0.1721	0.1863	0.6704	0.9128	1.5441	1.1904	0.7243	0.5664	-0.3111
XM_023421527	slc37a2	0.6632	0.6457	0.3804	-0.9356	0.3336	0.0212	-0.2414	-0.9108	0.1934	0.2496	0.777	0.2436	0.2404	0.1026	-0.8087
XM_023406816	slc16a5a	1.2014	1.1474	-0.074	0.0084	1.5798	1.0177	1.1956	0.7759	0.5868	0.9445	1.0574	0.612	0.6398	0.4844	-0.4336
XM_023415084	slc24a4b	-1.5217	-0.6215	-1.5521	-1.5394	-0.9289	-0.6081	-0.8762	-1.5243	-0.5425	-1.5772	-0.4947	-1.222	-0.5065	-0.6122	0.2237
XM_023421291	slc25a18	1.2105	1.3371	1.2313	1.2215	1.5471	2.5039	0.2873	0.3011	0.8022	1.2269	1.245	0.8176	0.8578	0.6946	1.4414
XM_023414751	slc35a3b	-2.1123	-2.1954	-2.2106	-2.1821	-2.1639	-0.3534	-1.5597	-2.1219	-1.2927	-2.2284	-2.2345	-1.8365	-1.2638	-1.3484	-1.9207
XM_023399265	slc12a4	1.4331	0.5976	1.1307	1.7581	1.9002	1.9223	0.3354	1.2304	0.8525	1.0724	1.8392	1.693	0.9083	0.7445	0.7053
XM_023413520	slc6a4b	0.1177	0.6535	0.6698	0.4223	0.4565	-0.7901	-0.2834	-0.7766	0.1451	0.1978	0.2008	-0.689	0.1914	0.0556	-0.7202
XM_023408069	slc44a5b	1.0573	0.7203	1.3523	1.0397	0.5861	0.8968	0.0029	0.0548	0.4766	0.9164	0.5039	-0.3198	0.5278	0.3777	-0.3527
XM_023393274	slc7a11	-1.7913	-1.8282	-1.8354	-1.8259	-1.2348	-1.8269	-1.2031	-1.8015	-0.9188	-1.4696	-1.5229	-0.2436	-0.8881	-0.9782	-0.8805
XM_023424823	slc2a10	0.6624	0.764	1.7092	1.1798	1.2238	0.9916	0.2398	0.643	0.7523	0.9865	1.2761	1.612	2.0571	0.6453	0.6055
XM_023428174	slc23a1	0.3823	-0.0442	-0.119	-0.0205	0.2749	0.2267	-0.2885	-0.9223	0.1315	0.6184	0.7032	-0.7238	0.1769	0.0438	-0.8356
XM_023413959	slc35b1	-0.746	-0.8569	-0.9104	-0.8398	-0.2009	-1.4139	-0.7596	-1.397	-0.4154	-0.7924	-1.4601	-1.1164	-0.3782	-0.4873	0.3219
XM_023414680	slc2a3a	1.1219	0.5959	-0.2854	-0.2073	0.6664	0.1443	-0.1185	0.9427	0.332	0.0459	0.751	-0.5853	0.3806	0.2379	0.2158
XM_023425096	slc26a10	0.2313	-0.1926	-0.2664	0.088	-0.4978	0.7122	-0.4345	-1.0821	-0.0397	-0.0994	-0.5616	-0.8437	0.0029	-0.1222	-0.9682
XM_023429800	slc4a10a	-0.3051	-0.9768	-0.4783	-0.0491	0.4518	0.4005	-0.3167	-0.3191	0.0989	0.165	0.2747	0.6462	0.1438	0.0121	-0.8671
XM_023405785	slc25a16	1.6609	1.8414	0.9089	1.699	0.6007	1.3399	0.282	1.5037	0.79	1.1191	1.0719	1.2977	0.8449	0.6839	0.6462
XM_023413833	slc1a9	-1.8649	-1.9121	-1.9174	-1.9104	-0.2977	-1.3978	-1.351	-1.8739	-1.1027	-1.9309	-1.6342	-1.6084	-1.0758	-1.1545	-1.6868
XM_023415941	slc5a3b	-1.8387	-1.8795	-0.7374	-1.8778	-0.5889	-1.8785	-1.3322	-1.8475	-1.0874	-1.8973	-1.9017	-1.5859	-1.0609	-1.1385	-1.6631
XM_023394818	slc52a2	1.3238	1.1312	1.0348	1.6106	1.2031	0.6836	1.5316	1.48	0.9308	0.8977	1.4263	2.0208	0.9877	2.0232	2.1648
XM_023411639	slc35f3b	-0.5471	-1.2034	-0.39	-0.295	-1.1953	-1.2015	-0.5574	-0.5606	-0.1851	-0.0839	-0.4874	0.3718	-0.1448	-0.2628	-0.2506
XM_023414550	slc9a3.2	-0.078	0.9236	0.0764	0.9553	0.682	0.1664	-0.0955	-0.7182	0.3544	0.7296	0.4993	0.3922	0.403	0.2604	0.2377
XM_023404569	slc47a4 (1 of many)	-1.1373	-0.3469	-1.724	-1.7168	-1.7144	-0.9123	-1.1676	-1.7082	-0.907	-1.7378	-1.4557	-1.4377	-0.8788	-0.9614	-1.5199
XM_023422935	slco1e1	-1.948	-2.0105	-2.0156	-2.0088	-1.9947	-2.0095	-1.4483	-1.0613	-1.2068	-2.0287	-2.0332	-1.0981	-1.1807	-1.2572	-1.1742
XM_023429780	slc15a1b	-0.0121	-1.2685	-0.7962	-0.3946	-0.706	0.0343	-0.6492	-1.251	-0.3043	-0.6848	-0.2984	-1.0068	-0.2671	-0.3764	-1.1156
XM_023416141	slc12a5a	-1.3526	-0.8377	-0.8893	-0.4826	-0.7982	-0.4919	-0.743	-0.7432	-0.4063	-1.4045	-1.0864	0.1819	-0.37	-0.4766	-1.198
XM_023427259	slc1a7a	-1.2575	-0.404	-0.7918	-1.2757	-0.6993	-0.7296	-0.641	-0.2767	-0.288	-0.6778	-0.4156	0.2897	-0.2498	-0.3617	-1.1182
XM_023404848	slc25a15b	1.0001	0.6051	1.8145	0.8402	0.4045	0.3603	0.0928	0.7611	0.5736	0.7109	1.0382	0.5994	0.6255	0.4732	0.441
XM_023418193	slc25a37	-1.2207	-1.7778	-1.7824	-1.7763	-1.7741	-1.3063	-1.2551	-0.4628	-1.0126	-1.7942	-1.5261	-1.5065	-0.9864	-1.0633	-1.583
XM_023426824	slc6a11b	-0.3382	-0.7199	-1.0737	-1.5027	-1.4999	-1.5035	-0.948	-1.493	-0.6628	-0.785	-0.7284	-1.2437	-0.632	-0.7224	-1.3337
XM_023420142	slc2a12	-1.5177	-0.5339	-1.1083	-1.5283	-0.4778	-1.5291	-0.9866	-1.5193	-0.7105	-1.0047	-0.9074	-1.2728	-0.6806	-0.7681	-1.3599
XM_023427759	slc35b4	-0.41	-0.8676	-0.6156	-0.8519	-1.3654	-0.8585	-0.7782	-1.3567	-0.4597	-1.0524	-1.1025	-1.1084	-0.4253	-0.5262	-0.0523
